# Supplementary material for: Discovery of common sequences absent in the human reference genome using pooled samples from next generation sequencing
Source: BMC Genomics. 2014 Aug 16;15(1):685. doi: 10.1186/1471-2164-15-685 (PMC4148959; doi:10.1186/1471-2164-15-685)
Supplement: Supplementary file 2 — Additional file 2: TFbindingMicSeqs.xlsx summarizes the “ transcription factor/ChIP-seq samples ” for three micSeqs. (XLSX 14 KB) [file 12864_2014_6377_MOESM2_ESM.xlsx]

## Sheet: micSeq8738
# of reads mapped to micSeq	experiment ID	antibody target	Cells
88	SRR351654	FOXA1	T-47D
58	SRR351846	GATA3	T-47D
50	SRR351864	P300	T-47D
49	SRR351845	GATA3	T-47D
46	SRR351584	ESR1	T-47D
43	SRR351863	P300	T-47D
35	SRR351897	ESR1	T-47D
35	SRR351653	FOXA1	T-47D
46	SRR502300	STAT3	MCF10A-Er-Src
39	SRR502506	STAT3	MCF10A-Er-Src
39	SRR502189	STAT3	MCF10A-Er-Src
36	SRR502301	STAT3	MCF10A-Er-Src
185	SRR502510	CEBPB	HeLa-S3
140	SRR502200	Max	HeLa-S3
136	SRR502181	POL2	HeLa-S3
123	SRR502385	Mxi1	HeLa-S3
123	SRR502201	Max	HeLa-S3
112	SRR502148	POL2S2	HeLa-S3
92	SRR502124	AP-2gamma	HeLa-S3
80	SRR502509	CEBPB	HeLa-S3
76	SRR502118	AP-2alpha	HeLa-S3
72	SRR501915	MAZ	HeLa-S3
56	SRR502104	STAT1	HeLa-S3
54	SRR502150	SMC3	HeLa-S3
54	SRR502560	COREST	HeLa-S3
52	SRR502021	Max	HeLa-S3
49	SRR502655	TCF7L2	HeLa-S3
47	SRR502103	STAT1	HeLa-S3
44	SRR502022	Max	HeLa-S3
44	SRR502248	CHD2	HeLa-S3
43	SRR502149	POL2S2	HeLa-S3
42	SRR502523	RFX5	HeLa-S3
41	SRR502026	c-Myc	HeLa-S3
39	SRR351884	POL2	HeLa-S3
38	SRR501914	MAZ	HeLa-S3
37	SRR502123	AP-2gamma	HeLa-S3
36	SRR502025	c-Myc	HeLa-S3
42	SRR577824	Max	ECC-1
34	SRR351891	POL2	ECC-1
72	SRR577661	FOXA2	A549
56	SRR577982	control	T-47D
36	SRR502099	control	HeLa-S3
9	SRR353665	control	HeLa-S3
9	SRR353505	control	HeLa-S3
9	SRR502479	control	HeLa-S3
7	SRR357521	control	HeLa-S3
7	SRR502473	control	HeLa-S3
7	SRR502474	control	HeLa-S3
5	SRR577463	control	HeLa-S3
4	SRR502063	control	HeLa-S3
4	SRR502477	control	HeLa-S3
3	SRR503473	control	HeLa-S3
1	SRR502475	control	HeLa-S3
0	SRR502476	control	HeLa-S3
0	SRR502480	control	HeLa-S3
0	SRR502481	control	HeLa-S3
0	SRR502691	control	MCF10A-Er-Src
0	SRR502612	control	MCF10A-Er-Src
0	SRR502613	control	MCF10A-Er-Src
2	SRR502614	control	MCF10A-Er-Src
4	SRR502615	control	MCF10A-Er-Src
5	SRR502616	control	MCF10A-Er-Src
3	SRR502617	control	MCF10A-Er-Src
4	SRR502504	control	MCF10A-Er-Src
2	SRR502224	control	MCF10A-Er-Src
8	SRR502190	control	MCF10A-Er-Src
2	SRR502191	control	MCF10A-Er-Src

## Sheet: micSeq292
# of reads mapped to micSeq	experiment ID	antibody target	Cells
27	SRR351658	ZEB1	GM12878
101	SRR351772	ZBTB7A	K562
37	SRR351771	ZBTB7A	K562
32	SRR577871	ZBTB7A	HepG2
24	SRR502194	POL2S2	K562
53	SRR577796	POL2	SK-N-MC
48	SRR351656	POL2	K562
47	SRR577847	POL2	PFSK-1
39	SRR502580	POL2	MCF10A-Er-Src
31	SRR351793	POL2	GM12892
29	SRR351547	POL2	GM12878
27	SRR351773	POL2	HCT-116
27	SRR351891	POL2	ECC-1
27	SRR351558	POL2	A549
24	SRR502298	POL2	MCF10A-Er-Src
24	SRR577870	POL2	HUVEC
24	SRR357475	POL2	A549
23	SRR357506	POL2	HUVEC
23	SRR351789	POL2	GM12878
23	SRR357476	POL2	A549
23	SRR351567	NRSF	H1-hESC
29	SRR577671	MTA3	GM12878
24	SRR577660	JunD	A549
23	SRR351810	ELF1	GM12878
1	SRR502667	control	K562
1	SRR502668	control	K562
0	SRR502641	control	K562
3	SRR502606	control	K562
3	SRR502237	control	K562
1	SRR502228	control	K562
1	SRR502224	control	K562
2	SRR502225	control	K562
1	SRR502109	control	K562
1	SRR502110	control	K562
1	SRR357485	control	K562
2	SRR332101	control	K562
2	SRR332100	control	K562
0	SRR332097	control	K562
0	SRR332098	control	K562
3	SRR332099	control	K562
3	SRR332096	control	K562
0	SRR332092	control	K562
0	SRR332090	control	K562
3	SRR332091	control	K562

## Sheet: micSeq9698
# of reads mapped to micSeq	micSeqID	antibody target	Cells
61	SRR577895	PU1	HL-60
58	SRR604595	CTCF	RPTEC
58	SRR604605	CTCF	HCM
44	SRR604594	CTCF	RPTEC
38	SRR357500	CTCF	Gliobla
33	SRR604581	CTCF	BE2_C
33	SRR604585	CTCF	HCM
30	SRR502199	CTCF	IMR90
