# Supplementary material for: Discovery of common sequences absent in the human reference genome using pooled samples from next generation sequencing
Source: BMC Genomics. 2014 Aug 16;15(1):685. doi: 10.1186/1471-2164-15-685 (PMC4148959; doi:10.1186/1471-2164-15-685)
Supplement: Supplementary file 3 — Additional file 3: micSeq_aftMask.fa contains sequences for 309 micSeqs in fasta format. (ZIP 27 KB) [file 12864_2014_6377_MOESM3_ESM.zip]

Archive with 1 entries (1 files):
- 1117101953122458_MOESM3_ESM.fa
