# Supplementary material for: Discovery of common sequences absent in the human reference genome using pooled samples from next generation sequencing
Source: BMC Genomics. 2014 Aug 16;15(1):685. doi: 10.1186/1471-2164-15-685 (PMC4148959; doi:10.1186/1471-2164-15-685)
Supplement: Supplementary file 3 — Additional file 3: micSeq_aftMask.fa contains sequences for 309 micSeqs in fasta format. (ZIP 27 KB) [file 12864_2014_6377_MOESM3_ESM.zip › 1117101953122458_MOESM3_ESM.fa]

>1-0_10084916_10085831_chrom_21_cluster
CACAGTGAGATCCCATCAAAAGAAAGGGATGGCATAAagtggagtggaatagaatggagt
ggaatggattggagtgggctggattggagtggagtgcagtgcagtcgagtggaaaggagt
ggaatggaatgggatgcaatggaatgacatggagtggagtggagtggagtgaattggagt
ggagtagagaggaatggagtggaattaaatgggatggaaaggaatggcatggagttgagt
ggaatggagtgtagtggattggagtgtagtggagtggattggagtgtagtagagtggaat
ggaatggaatggaatggaatgcaatggaatgga
>1-0_10830737_10831763_chrom_21_.fa_ASN
TGATATCAAtccattcgattccattccattcgagcacattccattcgagtcaattccatt
cgatgccattccatttgattcTATTCCATTAGTCTCCATTCAATTCCGTTAATCtccatt
ccatttcattctactccaactgattccattccattctattgctttccattccatt
>1-0_16854121_16855277_chrom_22_cluster
aatcgaatggaatcatcgaatggaatccaatggaatcatcattgaatggaaacgaatgga
atcatcatcaaatcgaatgTAAAGTGGTCATCTTCGAATGGATTCTTATAgaatgatcat
cgaatggcatcgaatggaattatcatggaatggaatcgaatggaatcatcatcgaatgga
atcgaatggaatcatcgaaaggaattgaatgggaTAAATATTGaatgcaatcgaatgaaa
tcctccaaaggaatcgaatggaatcatcaaatggaattgaatggaatcgaatgcaatcat
tgaatggaatcatcttcacatggaatcaaatggaatgatcgaatggaatcacatggaatc
atcatcgaatggAAGC
>1-0_75442003_75442473_chrom_11_cluster
AGAGCTGAGACTCAGAATCAGTGGGAAAACTGAGGCTCAGAAGGAGAGGAAAGAGGCCTG
CCCACAGTCATATAGCCAGTCGGTAACAGAGCACAGTCCTCCCTACCCAGTTTCTGTGTG
CCTCTGGCTGCCGCTCCATCACCCAGAGAACCCAGAAGCTTGAAGCTACCTAGGGTGAGT
GCAGGGGTTTACTGGCCACCCCTCCTCTCCAGCATGGAGAGGGAGGACCTGGGACATCCA
GGGTGCAAGATGACGAGTCTTGTAGGAGAAGGGACTGGAGCTGGTGGCTTCTTTTGTGCT
GTCACTCAAGGTCAGAGGAATAAAAACCTTGCTGTTCTCtttttttCCCTGCATTTCCTT
TTATAATGTTTGAGTGACATTACAATAGAGAACAGAGACCTCAGAAACCATTCTCCTCCA
GCCCTCCATTCCACTGATGAGCAGACAGAAGCCAAGGAGCAGGAGGCTCGCA
>1-0_93629139_93629997_chrom_13_cluster
CTGAGAGTCTATTTATTATTTTGTAAAATTTTCTCTCACTGTTCTTGATTTTGCATAGTT
TTTATTGCTATGATTTAAGTTTATTGATTTTCTTATGGTTTCTAATCTCATACTACCATC
AGGGAATAATTTATTTCAGAttttttttttgaagtttggttttgttcttttttACATCTT
ACATTTCTCACCTCTCTGTCTTCATATTTTCTTTATGTAGATGGACATATTTATAATAAC
ATATTTGCAATCCCATCACTTCTGTAACTTCTGAATCTGATTCTAGTAACTAATTGTTCT
CTGTATTTTATGTTAAAtttttttGCTTGTTGGCATATCCAGC
>10-0_8998796_8999476_chrom_19_cluster
CCACCACTTCCATGACCACCACCATGATCATCTCCATCATGACCACCAGCACTATCATTT
ATCACActcaacacatcatcattatcataacccccaccttcatcctcatcctcacctgtc
atcatcctcaccaccttcatcatcattatcatcattgctaccataagcatcaccatcatc
atcaaaaccaccaccactatcatcatcaccacctgccacaggcatcatcacAAGAATATA
AGCTCTCTGATGGCAGAGACTTTTATCTGTTTTGTATACTTGCTGTATCCCCAGGGTCTG
GCACAGAGGAGGTGCCCAATAACATTTGTAGGTTGACGCAACATCACTAGATTTACTATG
ATTTTTACATTTATTTGAGTAAATAATGGCAGACATGTTGCTGCTCATCAATCATGCTCT
AACAGAGGTGCCTTTGACTGGTACTTACCTATGGGTCTAGGTAGGGAGGATGGAGTTTCA
GAGGTTCCTAGGTGTACTGTGGAGGTCCCAGGAGCTGAGGGAAAGACCTCATCAGTGAAA
GCAGCAAGCTCTCTCATGGCAGAAATGCCAGTAGGTAAGACAATTTATGGGCCTTGCTGT
ATGTGGGGTTGGAGCTGGGTCTCTCCCTGGGGCACAGGGTAAAGGGAATAACTTGTGCCC
ATCCAGCTCCTTTGCTCATGAAAATAATAGAAAGGCATATGAAGTGGGTTCAGGTCCTGC
CCTGCTTAATGTAGGATTGGGGGCACTGGAATGTCAGTTGAATACTCACTGCTGGTGATG
GGCACAAAGTTCCGATGGGTGAAACCTGCagagagagagagagGAAGAATGGAGAATAAG
AGTCAAAGGAGAGGTGGGTGACCAAATAGGGGTCAGGGTACCCTGGTTTAATGGAAGGAG
TTTCATGGAACAAAGGCCATTGGAGATTCTCTATTACCACCCTCACGTCAAGGAAGAAGA
CCCTGAAGATATAACTCAGTGCAAGATGAAGAAGAAACCCTGAAGTTTAGATGTCAGCAA
TCACAAAAGACAAAGTGGCTGCACCTACAATAATCAGGCAGGAA
>10188-0_227757427_227757829_chrom_01_.fa_ASN
TTCTTGCTGAATTATTTGACGTAGGACTTAGTTATTCTATGTAGGACTTCCGGTTCTATG
TTAAAATGGAACCATTAGAATGGGCATAATATAGGCTTGCATTGGTGTTTGTGCATTTG
>10192-0_77722052_77722484_chrom_06_.fa_joint
GTAAAAATATTCTTCAAAAATGAAGAACAAATAAACAGTTTCAAATACAAAATACAGTAC
TGTGTTAACAGCAAACCTGCAGTGAGATAAGTAACaaaaaaaTCTTTAAGAAAAAGAATA
AATGA
>1032-0_15640595_15641526_chrom_01_.fa_ASN
Tccacaccccacacacccttcccaacaccctcacccacacatccacacacaccccacaca
cccatacatactccccccatactcacacccatacaccccctatgcttacacacccataca
cccccacacacaccctctcacacacccacactcatacatctccacactcccacacccccc
acatacccacacacatccacaccctcacacaccctcccacacacccacatacatcctcac
acccacacccacatacccacacaccTGAAAGGGCGACAACACATGTAATAGATCGGAAGA
GCGTCGTGTA
>10392-0_61954608_61955540_chrom_08_.fa_ASN
CTCTTTGGTTAGTAGACAGTGTTTTTTCACTCTGTTATTTGGTGGAAGGTAGATAGTTAG
CTTTCAGTAATTTCTTTTAAAAGAGCACGAATTCCATTCATGAGGGCTCTGCCCTC
>1043-0_39136334_39137515_chrom_10_.fa_ASN
CCATTGCATTCCGTTCGAATCCCTATTCCATTCCATTTTGTTACTAtccattctatttga
gtccattccatgccaaaccattccattcgattccattccaatagattccattGC
>105-0_61754195_61754615_chrom_07_cluster
atggaatcatcatcgaatggaatcgaatggaatcatcatcaaatggattctaatggaatc
atgtaatggaattgaatgaaatcatcatcaaatgaagtgaatagaatcatcaaatGGCCA
AGAAGggaatcatcatcgaatggaatccaatggaatcatcattgaatggaattgaataga
atcctcatcgaatagaattgaatggaatcatcaacgaatggaattggATGGAATTTTCAT
CAATTTTCATCAAATAGAATTACATTTTCATCAaatggaattggatggaatcatcatgaa
attgaatcgaatgggatcatcaaatgaaatcgaatggaatcatcaCCAAAACGAATCAAA
ATTAAACAAAGT
>10686-0_21796005_21796877_chrom_20_.fa_joint
ACTAGAGGACAAAGAGGAAGATAGAAAAGGAAGGTGGAGAAATTGTGGAGTGAATACAAA
TCTGTCAGAGAAGAAACTAAAGGGTCCCTTTCTTTCATACCTGGTGACTGCCCACTGCTC
TCTGATGGAGAGCTGGGC
>10856-0_207090056_207090577_chrom_02_.fa_CEU
TTTATTGAAACTTTATTCTTTATGTGCTTTACACATACCGTCTCAGTGAAACCTCACAAC
AACACTATGATATAGGTAATATCATTATCCCCATTCACCAGATTAAAAAACCAGGGCTTG
AATAATTTCAGAAACATGCTTAAAGTCATCTAGCCAGGCAGTGCAAGAGCAACTCAGATT
AAAAAACTCGTCCTTCTAATGGCCCAGATCTTGCCATCAGTATTTGATG
>1086-0_76888464_76889515_chrom_11_.fa_YRI
CCGTCCATCCATCCGCCCGCCTAGTCACtcacccatccacccatccattcattcatccat
tcatctattcatttacccactaacccatccaacatccatccatcc
>10873-0_27149363_27149997_chrom_16_.fa_joint
CACTACCATCACCGCCACTATCACCATCATTTTTATTACCACCCTTATCACCTCCATTAT
CATCACTATCATCACTACCTATTACCATCACCGCCACTATCACCA
>109-0_27738167_27739907_chrom_19_.fa_joint
GAAAGGTTGAACTCTGTGAGTTGAATTGCAGAGATCACAACGTGGTTCTGCGAATGATTC
TTTGCAGGTTTTTACATGAAGATATTTCGTTGTCAACCGTAGGCTTCA
>10943-0_49633446_49633999_chrom_10_.fa_CEU
TAAAAATTCCTAATTAGGAATTTTTAAATTTCTATTTTCTAGTAATATGAATACATATAA
acacacaaacccatacacacacactacacacCCCAAATGGGATTAAATGTACATA
>110-0_126108630_126109912_chrom_09_.fa_ASN
TAGTCTCATTTTCTGATTTATACACCTGTacacaacacacacacatcacacaacacacac
atcatatacacatacccacacacaccacacaccctcatacacacaccaacacacacatca
acacactacaaacaacccacacacatcacaccgcacacaccatacacacacacctaacac
acagcatacactacacacctgcacacatcacaacccccacacatcacacagtgtacacat
>11220-0_48608751_48609756_chrom_11_.fa_joint
CCCCAAGAAGCCTCCTGAGTCTCCCCAGAGACCCACAGCAGATTGTGCTTCCAGTATTTC
CTCACTaaaaaaaaTTTCTGAAGATTTTTAGAATACTAGCTTCTATTATCACATTAA
>11389-0_55620006_55620854_chrom_16_.fa_joint
CGACGCTCTTCCGATCTTCTTTTTTCAAAGTTTCTTACATTTTCAAAATAACAATGTGTA
TATGCTGTTTTATATCCTACTTTTTCACTTACAGCATCACATTTTCCAATGTCATTAAAA
TTCT
>115-0_33444262_33444536_chrom_19_.fa_YRI
CCTGCCGCCGAGGCTTTTTGCCGCCGCAGCTTTTTGCCCCCAGCGCTATggctttttgac
cgcgccgcccaggctttttgctgccgcggctttttgcccccgcggcttttttgccccgtc
tcagcggctttttgctgccGTGGCATTTTGCCCCCGCCGTTGTGGCTTTTTGCCCCCCGC
TGCCGTGGCTTTTTGCTCCCG
>11504-0_33848218_33848437_chrom_04_.fa_ASN
CAGGTGTGAGCCACGGCGCCCGGTGGAGAGATGATTCTCAAATATTTACTTGCTCACACT
GGTTATAAGCTAATTATTAAGAGAGTTAAGTAGTGTTTTTACCATATGTTC
>1152-0_81296938_81297723_chrom_09_.fa_ASN
gagaagaaggggagggaagggagggggagagaagggaagataagaagggaaggggagaag
agaagaagggaagggggaagagaagaagggaagaggggaaggaaaagagaaagggagaaa
aggaaggggaggaagagagaggaaggaagcagaggaaggagggaagCGGGGGCAGTGAGT
CCGATTCAGGATCT
>11638-0_108616192_108617994_chrom_05_.fa_joint
TTTTCTGCTGGCCTGGCAGGAGAACTTAGGTGGCTCCCACCCTTCCCTCTGAAAAGGCCC
CAGTGTGTTTCACTGAGAGCTCCTCCAGCCACTGGTGACCTCGACCCACCATTGGGTATT
GCATTT
>11656-0_504007_504744_chrom_07_.fa_joint
AGGGTGGGGTGAGCCCCGTATGTGGCAGGCGTGACACCTGGTAGGAGTGCAGCCGCTAGA
CCAGCCGCAGATCCCTGCAGCCCGCAGAGGAGAGGGACCACCCCAGAGACGTCCGCTCTG
T
>1167-0_45262370_45263062_chrom_19_.fa_joint
GAAGAGCACACGTCTAGGGAAAGAGTGTATTTAAAtccccagcccctcctccctcagacc
cgagtccagacccccagcccctcctccctcagacccccagcccctcctccctcagaccca
gatctcaggccccagcccctgctctcTGGGTCTAGCCTCTCACCACCCA
>11710-0_43416379_43417288_chrom_05_.fa_joint
GTCAGTGCCCTAATAACTGTGTGAATTTTGTCCCACTGGATTAAAAGTCACTCCTATTAT
CCAATCGCCACCCTTCATTTCATCTGAACAGAGCCATTTTCTACTGCAAGAAAGTCATCC
TCAGGAGGGACTATGGTTGGGAATTTCAGTTGCCTGGCAGGCTGGTGAATGTTCAGGTAC
TCATGTTGGGTTTGCAAATCTTCATGGTTGTTTCCGACTATAATTTTTGTGCAGCTTCCC
CCACtttttttttt
>11762-0_164232517_164232921_chrom_04_.fa_ASN
GAAAATAAGAGAGGAAATCTGGTACACTAGAAGTGGCACAAGACTTAGAGTCAAACACAT
GCAATTCAATTCCTGCTTTGCTATTTATGAACTCAGTGAGTTTGGAATGCTGTTTAATC
>1190-0_117708505_117708962_chrom_02_.fa_joint
GAATTAAACACTGAAAAATGAATAGGAGAGAGCTATATATGTTGTTGCTGTTGGGAACTG
TGGAGGACATTGTCAGTAAAGATAATAGCTGATATAAAAGCATGGAATAGTGTGATGTTT
GAGAATTCATAAATAAGTTGGTCAGCTTGATCTGCCAAAACGGTATTAAGATTCACATCT
CCAGTTAGGTAAAATCATACATTTCATTAAttttacagccttatttctctttttgtattt
tccatagcttgattgatttttatctgtttctttttAAGACAAAAGCTGATTGACCTTTGA
AAAAGAGAAAGGAATATTTATACGCATCGGCAATCGACCTGTTTCAAAGTCAGAGCCGCA
CAGAGGTTAACTTACAGAGCTTCAGGAATGTTGTTAGTCCATTGTTTACTATAGTAACAT
TTCTACTTCGCCTAAAGCATTTTTACATTGCCTGATCTTTATACAACACTCTAATATTCA
TATTTGGCTG
>1190-0_68996025_68997305_chrom_09_.fa_ASN
TCCAGAACACTGATATGACTGTCTCAATGTTTTTCTCTCACATAAGATTCTAGAACACTA
TACTGAGGGTCCTAATGTTTGTCCTTCCCACAGGATTCCAGAAC
>1197-0_21556908_21557928_chrom_05_.fa_joint
ATCTAATCTATCATTTTTTGGGAGGATTAAGTAGCTACCAAAAAATgatagattagatag
atacatagagacacagatatagataatattgatagatatagatatagatatagatat
>12-0_135490980_135491066_chrom_10_cluster
GGCATCCGCATTCCGGAGCTCAGGGTCCAGAATTAGTTTCAGAATGAGAGGTCAGGCCAG
CTGAGACAGCAGCAGCGGGAATCTTGGCCCTCGCCCGGGAGACGTGGCCCACAAGAAGGC
AGGTGAAGGTGGACTGCCGTCACTGGATCTCAGACCGCCCTGCTCCTCCGAGCCTTGGAG
AAGGATTGCTTTCCAGACATCGCCAACAGGGAATAGCTGGCCAAAGAGAAGGGCTTCCCG
GATTCCAGGATTCAGATCTGTTTTCAGAA
>12-0_29804001_29805930_chrom_20_.fa_joint
gaatggaatggaatggaacggaatggaatggaatggaatggattggaatgcacccgaatg
gaatgcaacagaattgaatggacccgaaaggaatagaatggaatggaatggaaaggaatc
gaatggaatttaatggaatggactcgaatagaatggaatgaaattgaatggtctcgaaat
gaattgaatggaatgcaatggaatggactagaatggaatggaatgtaatggaaCAGACAC
GAACTGAACAGATTAAAATTGATTGCGCTCAGttggattggaatggaattgcatggattc
taattggaatggaatagaatggacaccaatggaatggaatgaaatggactggagtacaat
ggaaaggaaaggaattgaattgaatggaatggacttgaatgcaatggaatttaatggatc
caaatgaaatggaatggaatgaaatggaatggaatggaaaggaatggaatggaatggact
caaaagtaatggaatggaatgga
>1267-0_1732921_1733831_chrom_05_.fa_joint
CGACGCTCTTCCGATCTAAGGAGAGGGTGGCCCCACCATgggtcaaggccgtgagggtgg
tgaggccaggggtcagggccgtggggggcagggaggagagggtggcAAG
>12855-0_39142758_39143040_chrom_10_.fa_joint
ttccattcgactccattccattcgagtccattccattcgattccaatccactgcattcca
ttcctgtcaattccattTGATGACATTCCATTCCATTGTATTCCATTTTACtcctttcca
ttcctttctgttccatctgattaccttccattctcatcctttccattccattctattcca
ttccattccattctattc
>12940-0_7865689_7865999_chrom_11_.fa_joint
GGAGGTGATTATATCATGAAGGTGGAGCCTTGATGAATATGTTAGTGCTCTTATGAAAAA
GGCCCCAGAGAGCTTCTGTCAACTTTTATTTAGATTCAGGG
>1298-0_36684942_36685983_chrom_06_.fa_CEU
ACTGTCACCAGTTCCCCTGGACAGGGCCTCATTGtccccatcaccccatcactcagtccc
caccaccccatcactcagtccccactcccTCTTTCACCGTCCTCCTGCCCTTAT
>13031-0_15915788_15915999_chrom_16_.fa_joint
TCTTACTTGCAACCAAAAGCACCCCAAATGATAGGAACACTGAGGTCTGTGATGCTCAGC
TTCCCAAAGGTGTACACGAACCACTTTGTAAATACTCTTCCATCAAGGGACACCATAAAG
AAtgtgtgtgtttgtgtgtg
>13298-0_147941287_147941993_chrom_04_.fa_YRI
TCTGTCTCACCTTTGTGCCTTACCCAGGCCTTAGGTCTAAGACTGTGGGGTAACCACCTA
AATGCAAGAGCTGTTTGAACACCGGTCTCTCAGTCTCTTTCCTAC
>13642-0_57927481_57927976_chrom_07_.fa_joint
GTGGCTTTTTCCCCCTGCCGCTGCGGCTTTTTGTGGTTTTTTGACCCTGCTcccgcggct
ttttgcccgcgcttccgcgcctttttaccccaccgcccccgctttttgccgccgccgctt
tttatccccgc
>13734-0_38360003_38360463_chrom_07_.fa_joint
TAAATTTATACAAATAAAAAACAAAAGCAAACACATTTTCAATGGAAGATTGAAAGTTTA
TGTGTGACTTGATGACAGCATAAAAAAGATGAATGAATGTAAATTCCAAACAATTCTGAA
GAACTCAGTCCATCACATTCCTTCGCTCATTGTCCAGCTCTCTCAACTTTTGTTTTCGTG
CTAGAGATTGATAATTAAGACACGCCTTGCAGGCCAGGCACTGTGGCT
>13881-0_36132504_36133590_chrom_09_.fa_joint
TTTCCTTGAGTGTGTTAAGTTTTCTATCAGCAGCAGAATTCGAGCTTGCCCTAAATAGAG
AAACAAAGTTACTTTTTACAATCAAAATTGTGACTGTGAAATAT
>141-0_24648857_24649555_chrom_06_.fa_ASN
GTGAGCCACCACACCTGGCCTAAAAGTGGTTTGTTTCTATACACTTCATTTATAATTTTT
TAGATTTTGTCATACGCAGTATACAAGAAGGTATTTCATGTAGATGCTGTGACTTATATA
AAGGAAATGAAACGTCCATGGTTTTAAAACAATTTGACAATTATTTATTTATTTTTGAGA
CA
>143-0_32882753_32883661_chrom_09_.fa_joint
ATATCTACAGATCCAGATGCCAATGACCAAGCaaaaaaaaaTCCCCAAAAAGCAGGACAG
ACAGTAATGGTCAAGTTCAGTGTGAACCTTTCCAAATCCAAGACTGGACCTGCACTCCTC
TCCAGCCCAAGAGGAATTGGGGCCTGAGATGGTCTTCTCTGATCAGAGCTAAAGTATAGT
GGGAAGAGCAGTAGACTCAGAGACCAGAGAACTGAATTCAATCCAACCTCTGTCACCAAC
TCACCAAGAGGCAATGCTGAGTGGAGAGGTCGTGCaaaaaaaaaaaaaaaaaaaaaaTG
>14345-0_106930002_106930344_chrom_06_.fa_joint
GCAAATATATATTTGCTGAATATTGGATTAGCTTTCTGTTCCTGCATAACAGATTATTAC
AAATTTAGCAGCTGAAAATAACACATATTTGTTATCTCAGTTTCCATGGGTCCAGAGTCT
ACACAAGGCTTGGCTGTGTCCTCTGCACAG
>1457-0_175951525_175951977_chrom_03_.fa_ASN
TAGCCACTAGCTACATGTGGCTATTTAGCATTTGGAGTGTGGCTAACATACATCAAGAAC
TAAATTTTTAACTTTATTAAATGTTTAATTAAAGCTTAAATTGGAAAACAAACAGTTCAG
TTATTCTGAGACTTTTCAGTATTTTTGGAACCCTGCATGTATGTGAATCAACATTTTTAA
CTGTAAATTTTAAGAAACCTAAAGATAAGATATTTGCAATGAAAATTTTATGTTAAACTT
GAAATATATTTTAAGTGTAAAATATAAACTGGA
>1473-0_114419586_114419996_chrom_11_.fa_ASN
GCATGAGCCACAGTGCCTGGCCGGGAGTGCTGTCTTTTTATTAACTCCTGTATGTCCTTA
GTTACCAGCATAGCCTTTTGTTATAGCAGAGTAGCCCGCCTTACAGATAGAAAGGTCTTC
CAGTGTTCCACAGAGTATAATGTTGTCCAGGGGCTTTGCCCGAACAATTCTGAAACATGG
ACATTCAAGTTGCAATGTATGTGAATGAGTCATAGTTTTCTTTCCAATGCACAGGGCTTC
AGTGTTCTACTTGGTCACTTGGTCTAAAGATCTCTGAGGCATGTTCTGTCTGCAACGTAC
TTGCCCAGCATCTCCCGGGTGGCTCCACTTCTAAAATGGATAACACTTTCTTTACTGGCC
AGGTTTTTATTTaaaaaaaaaaaaatcaaaaaaGTAGACAAGCCACTA
>1474-0_110933_111110_chrom_18_.fa_joint
TCTTGTCTACCCTCTGTCCAACGGGGCATTGTGAAATATCTCAGCACTGAACACCCAGGT
GAATCAACTCTTGACTAGGAACTGCCTACAGAGGTTATTGTGAAATATCTCTGCACAGAT
>1483-0_19642001_19642887_chrom_13_.fa_joint
ATGGAATCGCATGGAATCATCATCACCAACATTGccacaccatcattatcaactcctcaa
ccactatcatcaccaccaccatcatcatcatcaccatcaccaacattgccacactatcat
tatcatcaccacctcaaccgccatcatcatcattaccgccaccactatcatcattatcat
caccatcaccaGGTGAGGTGA
>1500-0_107720002_107720613_chrom_03_.fa_CEU
TGGCTGCAGCCTGGGCAGCGACAGTCTAATGCCAGCTCCTGCAGAGGGGGTGGTGGCAGC
AGTGTGATTCTCCAGGCCGTGGCTGATGATGGCTGGCTTCTGAAGCAGCTAAGCAGGCAG
CAGGAATGCAGAGTCCCATCAGCTCAGGGGCAAGTGA
>1509-0_28250941_28250954_chrom_21_.fa_YRI
ATATAGATTATATACTCTACATTAAATACCAAAGTACCCCAAATATATATTTTATACTCT
ACATGAAATATCAAAGTTCACAAACTATATATTATATACTGT
>153-0_128424681_128425353_chrom_12_.fa_YRI
CAATCACTCTCATCTTTAAAGACAACCTGACAAAAGGGGAGTAAGACTGCCAGTCACCTG
GAGTTAGCCTCACCACTGCCCGAACAAAGAACGGGCAATTTTAAGCTTGAG
>1532-0_89866954_89867999_chrom_02_.fa_CEU
GTgaaatgcaatggaatggaacggaatggaaaggaatggaatggaatcagagcaattgca
aaggaaaggaatggaattgaatggaGTCAACCGGAGTGGAAATCAATGGAATGGAAGGGA
TTGGGATAGAATGGAATGGAATGGACT
>15634-0_13138158_13139481_chrom_Y_.fa_ASN
AATGGAATGGAATGGAGTGGAGTCGATTGGCGTGGAATGAAGTGGAGTGGAATATGATGT
AATGGAAAGGAACGGAGTGTAGTGTAGTGGATTGGATTGGAG
>1569-0_23999488_23999914_chrom_22_.fa_joint
tcctcctcctcctcttcctcctctgtttctttttccccctcctcctcctcATAGGTATGA
GCCACCTCGCCTGGCCTGGCTGTttcttcctcctcctcctccatttcttcttcctcctcc
tccATTTCTT
>1580-0_12204267_12205119_chrom_06_.fa_ASN
CAGGTGTTCAAGcttcctcccttccctgtcttcctcttttacctccccttccccgtctat
cctcccctttctccctccctttcccccgcttccctcaaccctcATCTACGGAGTGCTTCT
AGATCGGAAGAGCGTCGT
>1589-0_42794751_42794806_chrom_10_.fa_ASN
GAATGGAATGGAATGGAAAGAATGGGAACGGAGTGGAGTGCAGTGGAGTGTAGGGGAGTG
GACTTGAGCAGAGTGGATCAGAGTGCAGTGGAATGAAATGCAACGCAATGGAATGGAATG
G
>1590-0_11293299_11293809_chrom_20_.fa_joint
ACTTTAAAGGGCAAGTTGGGAGATTATATCATTCCTCACAATGTGCTTCTCCTCTGTGGG
ATGGATTATATTTTCCCCACCCTATGATATCAGGCTTGGTCATGCATGTTGCTTTGGC
>1608-0_46053205_46053835_chrom_05_.fa_joint
AAACAGTGTTTCCATACTGCTCAATCAGAAAACATGTTTAACTCTTTGAGTGGGATGCAA
ACATCGGAAAACAGTTTGTCAGAATCGTTCTTTCTAGTTTTTTCCAAAGATATTTCCTAT
TTCACTAT
>16125-0_109025469_109025805_chrom_01_.fa_joint
CAACTATAAAAGATtatatatatatatatCTTTTATAGTTGTTTTGTTCAAGGCAAAGCA
TCTGACTGAAGATAACATAGGGATCTATGAAGTCTTGAATACTGAAGACACTTTGT
>1613-0_224200824_224201554_chrom_01_.fa_CEU
GGTATGCAATGGAATTGAGTGGACTCAATAggaatgcaatggaaaagaatgtaatgaaat
gaaatggacacaaaaggaaagtaatggaatgaaaagtgctgaaatggaatagaatggaat
G
>16601-0_155490927_155491741_chrom_06_.fa_joint
TAAATGACTACATCTGATAGAAATAATTAATCATCAAACTTATTAAGCCAGTACTATATC
CTTCGCAGTGTGCTATAGATTGAGAATATACAGATAATCATAG
>169-0_951601_951632_chrom_01_.fa_joint
TCGCCATGGTGACGGGATTAGGGATCTCCTGCTCTTGGTCCTAAAGGCCACTGTCTGTGC
TGTGTTTTTCAAAGGTCAGCACAGAGTGAACCTTTGTGGTTTTATTTTCCCTGAGTTTGA
TTTTTCTCATGGGGAACCTGTGTTGCTGCTTTGAAGGTATATTCATACTGGCCTTTCAAA
TGCCA
>1772-0_66561409_66561774_chrom_06_.fa_ASN
GGAAGGCAAAGAGGGAGCCAGTATCTCACGTGGTGAGAGAGGGAGCAAGAATGGTGCCAG
GCTCTTTGAAACCACCTGCTCTCATGTGAACTAACTGAGTGGGAACTAACTTATTACTAT
CAGGAGGGCACCAAGTCATTTATGAGG
>1776-0_26308722_26308784_chrom_20_.fa_joint
GAAATTTGTTTGTGATGTTGGCATTCAACTCACGGAGTTGAACATACCTTTTCACAAAGC
AGTTTTGAAATACTCTTTTCGTAGCATCTACAATTGGATATTTGGACTAATTTTAGGCCT
TCATTGGAAACG
>1784-0_58411658_58411999_chrom_14_.fa_joint
TTTGTTAATTTATAGGGATAAATGGAGCAGCCAAATGTATTGTTTAAGGCTGGTTAGCAA
ATTCTAAACATTTAAGAAAGCCACAAAGGAAGCCAAATTACTAGCAAAAGGCTTGTTGGT
GAGTCTGCAATTGGGGTAAAGCAATTTGGCTGACTGTGATGGTGAGCTGGCATTGTGAGT
GTGGTGGTTGTGCCTGCAGCCTCAGTTTTGAGGCCCAGTTCTGCCATTTATTAGCGGGAA
ACATCGGGAAACATGCTTCACTTATTTGAACCCCAGATTTCTTACCTGGTAAAGAGCAAT
GATAA
>1818-0_139404364_139404837_chrom_07_.fa_CEU
acacccaacacatgcaccccctccacacccacactatacccaacatacacacccccaaca
cataccacacacacacccaacacatgctacatgtgcccacactacacccaacacacacac
acaccccaacacacccccacaccccatacacacagcaacatatacataccccatgtgaac
acatacaaaccatacacatgcctaccatacataaacacacccaacacacaccccatacac
acaGACGTGCTCTAGATCGGAAGAGCGTCGTG
>1824-0_167944375_167945700_chrom_05_.fa_ASN
CGCTCTTCCGATTTCTTTTTAATCGGTGATAATTTCTGATTTACGTGAATCACTTAGTAC
ATATTTTCGAGTGGAGAATGAGTGTGCCTaaaaaaaGGGAACAGTGGTGATTGCCTGATG
Attttttt
>1857-0_39248001_39248318_chrom_12_.fa_joint
TGTGTAGTGTGTACATGTATTTTTATATCTATAGCCACATCTCATTGATCTATAATATTG
TAAGATCTAGATAAAGCTTTCAGATATTCTACTTGTTATAATAAAGTGAGTTTCG
>1865-0_62006897_62007990_chrom_07_.fa_joint
GTGTTCATTTGGAGAGCTTCGTTGCCTGTGGTGGAAAAAGAAATGAGTTCACCTACAAAC
TAGAAAGAAGCCTTCTCAGAAACTCCTTTGAGATGTTTGTGTCCAATTCACAAAGTTGAA
CCTTTCT
>1867-0_28800199_28801596_chrom_Y_.fa_joint
TTCCACTCCATTCCAAGAAACTCCACTCCATTTCACCGCATTCCATTAGATTCCATTCAA
TGCCACTCGattccatttgattcaattccattcgattcctttcaatttcatttttttgca
ttcgattcaattcaatttcttttgattcaattcaaatcctttcGATTCCATATGATTCGA
TTTGATTTGAGTCgatttgattcaaaaccatttgattccattcttttccattctattcca
ttcgattccatttgactccattccattc
>18764-0_111105552_111105995_chrom_10_.fa_YRI
TCTTGAGGAATATTTTTTACTTTGGCTCCAGATCTTTTCTGTGGGATTAGTCACAAGTTT
CCTACAGTGGGAGCTTGCTTAAAACGTCACCCTTTACCAGCCTTCCCTTCCTTGTTCCA
>1879-0_129428917_129429894_chrom_07_.fa_joint
ACAAACCTGCATGTTCTGCACTTCCCTTGCTCCAGTGacagcacgcatacaccccaacac
acacatgcacctgcatgggtgtgcacacacacatccacTGTTCTCAACAACTCTCT
>1887-0_125792001_125792762_chrom_12_.fa_joint
atacttatattataagtatatatacttataatacaagtatattacaagtatatatactta
tattgcaagtatatatatacttatataacatatatatacttatattacaagtatacacat
aGACATGATCTGAAATAAAGAAAGATCGGAAGAGCGTCGTGT
>1894-0_54875386_54875997_chrom_20_.fa_joint
TACACGACGCTCTTCCGATCTTCTcaatttgaaaattttttataacaaaatgaaaaagag
gcaaaatgaaaaagaggcaaaatTCTAGCGGCTGCCCCCTTTAGAGGTGGCAGGTGTTCT
CCA
>19002-0_30106001_30106718_chrom_21_.fa_joint
GAACAGACATCTGTGGATGGAGGTTGCTGCAACATTAGTGTGAAGGAGAAAAAGAATCAG
CAATAGGGCTGCTGTTGCTGGGAAGGGGGTAAATGAACCATTCCTAAGTGAACCAAGAAA
TGTTAGAACAGACTTCTGTGGATGGAGATTGCTGGA
>1922-0_139916050_139917030_chrom_09_.fa_joint
CACTGTCAccacgtccatcggagccacgcccccaccatctgagccacgccccccacaccc
catctgagccacacccccatctgagccattcccccacacCTCCTAGGTCTACCACCTGCT
CTTTGAGATCGGAAGAGCGTCGTGT
>194-0_25266683_25267871_chrom_17_cluster
tggaatggagtggtgaggaatgcaaaggagtgaactggaatggaatggactgaagtggaa
tggaaTAGGATGGGATGTAACGGAATGAAGTAGAGAGGAATAGAATGGAGTGAAGTGGAA
TGGATTCAAATAGACTAGAAAGAagtgggatggagttgagtggaatggaatggagtggaa
tggagttgggtggagtggaatgaagtggagtggagtggaatgtactggaatggaatggag
aatagtggagtggaatggagtggaatttagtggagttgagtggaatgtactggaatggat
tgcagtggaatggagaggaatggaatggaacgtagtggaatggaatggagtggagtggaa
tggaatggattggataggaaaggaatggatggaatggagtgcaatggaatggaatggagt
ggagtggaaaggaatggaattgaggggaatggaatgCAGTGTAATAAagtgcaatggaat
gcagtggagtggaataaaatggagtggagtggaacggaatggaatggagtgtaatgaaat
ggagtggagtggagtgcagtggaatggagtggaatggaatagaatggtgtggaatgaagt
ggaatggagtggaatggagtggagaatgtggaatgcaatggagtggagtggaattgtgtg
gaatggaatggagtggagtagaatgcaatgtattggaaAGGAATGAAATAGACtggagtg
gaatattatggattggagtggagtagagtggagtggagtggagtttaatggaatgcagtg
gtgtggagtggagtggaatggaatggagtggagtggactacagtgtagtggagtgaaatg
gactggaatggaatggagtggagtagagagaagaggattggaatggataggagtggaata
gactggaatggaaTGGTGCAGAGTGAAATGGAGCTTACCAGAGTGGAAAGGAGTGGAAAG
GAATGGAGTGTCATAAAATGGAACAtggtggagttgaactgagtggagtggagaggaatg
aagtggagaggaatgaagtggagtggaatggagtggaatggagtagaatgaatcggagtg
gagaggaatagagaggaatggtatggagaagagtggaatggaatggaatggagtggaatt
gaatggagtgga
>1945-0_89852126_89852202_chrom_02_cluster
ttccattttattccattccattcgatatcattccattacaccaaattccattctattcat
tttgatttcattcaattccatttcatttgattccattccattcggttccaatccattcga
cttcatttgattcaagtccattccattccaatccatCCCTTTACATTCCACTGGAttcca
atccgtttgattccattttgttccagtccattccattgcagtccattccactccattcct
ttccattcgatggcattccatttgattccattccacttaattccactccattccattcca
ttgcattccattatattccattccattgcttaccattccattcaattTGATAATCTTAAA
TTCGATTCCATTCCATACAAATCAATTACGTTGCAATCCAATAcattcgagtccattcta
ttccagtccatttcattcctgtccattccattcgattctattccatttgattccattcca
tacatttgcattccattcgatttcattcTGTTCA
>1999-0_18518107_18519832_chrom_18_cluster
TAaaatatcaaaggacccaaaatatatattatacactgtatataaaataccataataagc
aaaatatgtgtcatatactgtacataAAATATGAAAGTACCCAAACATTTATAATCAACT
GTACATAAAATATCAAAGTACTAAAACtatatattatgtgctgtatataaaatatcaaag
tacccatactatatattatatactgtacaaaaaatatcaaaatatatattatatGAATTC
CCTGCTTCCAACTAAATCCTCAAAGCAATCCAA
>2-0_106874350_106874912_chrom_14_cluster
AATTAGAATTAGTAAGTGACACTTAGAAATTTAGTTGAGGACATATCTAAGCAAACTGTT
GATGGTGTGTCTTCATTTCTCCCTGCTTATTATAGATAAAGTGAGAGGAGAGAGGTAAAT
TAAAGAGGAAACTATTGACCAATGTGGAATCAGGTATTTTAAAAATAAAGGAGGTTTTCA
CATCTTCTGGAAACCACATTAAATTAAGCAAATTAAGGAACTTTAAGACATTTTTCTGCA
TTCTAGAGACAGAAAATGAAAATTCTGCAGCAGATCATTTTGCCAAATAGGCAGCTTTAA
ACTGGTTTGTAATTTGACATAAATATTCAAAGAAAAAATCCCAGGTGCAAATAAGAAATT
ATAAAATTTCAATGTTTAATGACTGGTTAAGAGAAGCTTGAACTAACCCTACTTTGATGA
ATCATACCTCAAAAATAAAACTGTGTCCAGTGGTCCAACTTTCCAAGGGGCTACATGAGT
GCATAGTTTCTACCTCCTTTACCTGTGAGTCCTGGCACAATCTCTCATCCTCTGAAACCT
AGAGGCCACTAAGAACAGACA
>2-0_142535791_142535999_chrom_01_cluster
agtggagtggagtggaatggaggggagttgagtggagtgaaaccgagtgcagtggaatag
aatggaatggaaaggaatggagtggagtgaagtagagtgcagtggagtggtggggagttg
agtgcaatggtgtgaaatggaatggagtggagtggagtggaatgaaatggaatgtaacgg
aatggaatggaatgaaatgaaatgaaatggaatggaaaagaatggaacggagtggagtgg
agtggagaggagttgagtggagtggatcggagtgcagtggaatggaatggaatgcaactg
gatggaaaggaatggggtggagtggaatggaatggaagggagtagagtggaatagaatgg
aatggagtgaagtggaatggaatggagtggagtagaatggaatgcagtggaatggaatgg
aatggaagggaatggtgaaatgaaatgTGAGCTAAAATTGTGCCACTGCACTCCTTTCTC
GGTGACAGAGGGAGATTCATTTGAAATAAAGGGCTGGAATGCaatggagtagaatcggaa
ggaaaggagtggagtggaatggcatggagtggaatgaagtggagtggagtggaatggagt
ggagtggaatggagaggagtggaatggagagcaatggagtggaatggaatggaatggagt
ggaatggaatgga
>2-0_42742120_42743158_chrom_11_cluster
GGTTTCTCTGCTTCCACCCACACCTTTGTCATTAGTCCCTTGGTAAATTAACCTCACTGG
AATTATCCTAAATTGAGTGTTCTATTTATTTCTGCTTGGAATTTCAAATAAATGCATGCA
TCTACCCTTCAAAAGAATTCATGAAAGGACATGTTTATGTTAAAACAGATTCCTTATATG
TCTAGAATACTTTACAGTTTTCAAATTTTCATTATTTTTCTTATTCTCACAACCTCACGA
AGCAGGCAGGTCAGGTAATATTATCCTCACTTTATAAAGGAAATCAAGACTCGGATAAGA
AAATTGATGTTCACATTCATGCAATTAATGGAGTATCTTTGAACCTATGCCTTATGATTC
CAGTTGCTCTGTGTTTATTCTAGTACAGCTTGATTTACCTGAAATAAATTAATTTGATTA
AAGCTATTGTATTTTACTCTTTCTCTTTTATGTCTAAAGCAATAGCTAGGTCTTACAGGA
>2-0_46819073_46819499_chrom_20_cluster
AGGCTCCCAGAAGGCATTTAGCCTATATTAATAGCTTCGCAGCTTCAGTGGCCAATGCTT
TGATTTACCATAAAATGGTCTTGAATTTAGCTCCAAGGACAGTGTTGGGGAAGGGGGTTG
TCATGAGAAAGTACGTGGGGACCAGGGCCCACATTTGCTTCTCCATTTTCCCAAGACCAG
AGTCCTCCAGTCCTCTTCATCCCTCCCCAATCCCAATCTGCTATGGGGCCTCTGCACACT
GGTGTCATGACTGAGCTCATTCCCACCTTGGGGCCTTTGCCCAGTGTTCCTCTACCCAGT
TGTCCCATGCCTGGTTCCTCCTGATTGTTCAGGGTTCAGCTGCAATGCCACCTCCCCTGG
GAGGCCTCCTGAGCACCCAACTGAGCACAGCCCCTGTGGTCACCCTCTTTCCGTTGTTTT
CAGAGCACTCTCACTGCTTGGCATTTT
>2-0_61940085_61940137_chrom_10_cluster
taatatatataaattataatatgtaataaaaatatatatattatatatcacatatgatat
agtatatacgttatatatcatattatatataactatatgttatgttatcaataattatat
attttcatatttaagatgcataatatgtattatatattatatacgttatgtaatatacat
aatatatataagatgacataggataaatattatgtattatgacatataatatatatgagg
ttatatattacatataaagcatattccataacatatagtatataccatatataAtttttt
ttCAGACAGAGTCTTGTCCTGTTGCACAGGGTGAAGTACAATGGCGCCATCTTTGCTGAC
TGCAACATC
>2-0_64954292_64954926_chrom_07_cluster
GCATTCCTTTCCACTCCATGCAATTCCATTAGAATCCACTCTTTTGGAAtccattcgatt
ccatttgattcataattttccattgcattcgatttgattcgatttcattccatgctattc
cattccattccattccactccattccattccattccactccattccactaaaaatacctt
ccattccaccaaaatcccaaaGActccattccactccactccatacaattctgcgccact
ccactccactacattccaatccattccattccactctaatccactccactccagtcctct
aaattcctctccattccactcctttccattcctctccattccactcctttctattttatt
caacttccctcatctcaattctcttccacttgactccaatccactccactccacttcact
ccactccattcccctctactccactccattcaattccaatccactccattccactcagtt
cctttccattccactccactcccttacacttcactccactctactccactccattacatt
ccacgccactccactccagtccgttccattccattttattccattccactccactccact
ccattccattcca
>20409-0_151822712_151823148_chrom_02_.fa_joint
GCTACCTGTTCATCTTTGTGCCAACATCATACTGCTTTAATTATGGAGCTTTATGATAAG
TGTTGATATTCAGTGGCATTAAGTGTCCTAACTTACATCTTCTTCAAGAGTGGCTTGATT
ATTCTAGATCCTTTGCTTTTTCATAAAAATTTTAGGATCTGTTTATCAATTTTCATTTCA
AGAAATGCTGATGGAATTTTAATTGGGCTTGCATTAAATCCATAAATCAATTTAGGGGAG
ATTATCTATTCTAGGAAGTGATACATCTCTTCTTTTATGTGGGTCCTCTTTCACTTACCT
CAATATTTTGTAGTTTTCTGTTTTAGGTTTTCAATGTTTGATAGACTGATTTCTATGTAT
TTATTGCTTTTGATGCCATTGGAAAGAGCATCATTTTTAATCAATTCATCTGCAGGCTTA
TTGCCTTATTTAGGAAAATAATGGAGTTTCTGTGTATTTACCTTGCCTCCAGGTTCATTC
ATATTGCCGCA
>207-0_73798933_73799413_chrom_14_.fa_joint
CAAGTGCGAAACTCCATCTCAAGGaaaaagaaaaaaaaGAAATACTCTGAATTCTGAATA
CAAAAACCTAGAAGTGCTGAATAAATCttttttatttcctttttaaaaacatcatttcaa
cttttattttaGAATCGGGGGGT
>20949-0_130757608_130757999_chrom_08_.fa_joint
AAACAAGCTTTCTTTCCTCCTTAGAGGTTAGCCTGTCTCCCACACTGTTCAAGGCCAGCT
GTAGACTGAGCAGAACCTATTCTCCCTCCCTGAGTAACCTTCTCTATTAATGGTCTCTTC
CATCTTCTGAATCTCAATCTCGCCCTCAAAACTGTTCAGATTCTTTTTGGCCTGAAAAAT
GTCTACAtttttccaatcctttaaaattaattttagtcttttaatcttttttcctttttt
cttccAAACTTCTCAAAATTTAGTAAAACAATATGCTTATTATCTTTATTAACTCACTTT
ATAGTCACTTTTCAGCCCAATGCAATCTGTCTTCATACCTGACACATTTATTGAATTTGC
TCTCATCATGGTTACCATGACCTCCTAATCAT
>21-0_100993045_100993865_chrom_14_.fa_joint
TATCACCAGCACCACTGccatcagcatcaccatcaccatctttgtactcatcaccatcat
cgtcaccaccgcgccaccaccatcactgccaccactattatcactagcactaccaccatc
agcatcagcatcaccatctgtatactcaccaccattaccatcatcgtcatcactgccacc
accatcaccacTGTCCTCTTTATCTCCAGcaccaccatcatcgtcactgtcaccatacca
ctctcatcttcaccaccacaccatctctatcaccaccaccatcaccatcatcaccactgc
catctctgtcaccttcactgtcaccaGCATCTTTATTGCTGCACCACCACCAAGATCGGA
AGAGCGTCGTG
>2153-0_1016588_1017999_chrom_11_.fa_ASN
ATTGAGCTGTGGGCTTGGCTGATCCTACTGGTGGTTGCCGTCATTAGTGGGGCTGTGTAG
GTGGACCTTGTGGCCTTAACTGTTGTTGGTGGAGCAATCGTGCCTGTTGGCGTTGAG
>21763-0_89845252_89845936_chrom_02_.fa_joint
TCGATGATTCCATTCGATTCCACTCAGTGATGGTTCCAATCCATTCCATCCGATGTTGAT
TTCATTTGTTTCCGTTCAATGATGATTGGATTCATGTCCATTTGATGATTCCATCTGAGT
CCATTCAA
>2211-0_101403330_101403993_chrom_06_.fa_ASN
GAGATTCTTTCACCTTCCTGCCTAGTAGTCTTGCTGACTGTGATGGGGGAGAGGAAGATT
TTGATCTGtttttttttCCTTTTGTCATGAAATGCTAAGTTT
>2246-0_14008064_14008818_chrom_05_.fa_joint
TACACGACGCTCTTCCGATCTCACCTGGCCAccctccctctttctttcttcattcctgtc
ttcttccctctctccctccatcccctcctccttccctccctccctcatttcttcctcttt
ccctctccctcatcctctttttccttctttccttcctAGATCGGAAGAGCGTCGTGT
>2250-0_30060195_30060367_chrom_20_.fa_joint
CCCCTTCCCTTGCCTTTCCTCTTCTCCCTGTCTAGCTTTAATATGAAGATATTTCCTTTA
CTTGCACGGACCTCAAAGCGCTGTTAATGTAAAGTTGCACATTCTACAAAAAGAGTCTTT
CAAACCTGAACTCTCGAAGGAAGGTTCAACTCTGTGAGTT
>2281-0_22234547_22234609_chrom_17_.fa_CEU
TGAGAAACTTCCTAGGAAGGTGTATTTTCGTCTCACACTGTTAAACCCGTCTTTTGATTG
AGCAGCTTCGATACAGTCATTTAGTAGAATATGAAAGGGAATATTTGAGAGCCCATTGAG
GC
>2281-0_49944245_49945141_chrom_15_.fa_joint
CTGCAGTGGGGCTTGGGAATGCAATAGAAGATGGAAGTAAACAGACCCAACAACAGTGCC
TGCTGCTTCAGTCAGGCTCAGGAATGCCATCAATACTTGTCA
>2290-0_42498996_42499830_chrom_14_.fa_joint
TATATATATATCTCAAACTTCAACAGTAAGCTGGAAGTGGATACTAAAGTTTTTAACAAC
TCTATGAGGCTCCAGTTTTTCCTTCATTGACTGATGGTGAAATAGACAAAATGGTTA
>233-0_49658983_49659981_chrom_04_cluster
AGGAGTGTAGTGGAATGGAATCGTTTGTATTgaaatgtgatggaatgcagatggatgtaa
tggaatagaatgggatggaatagaatgggatggaaaggaatggaatggaaatgggtggag
tcaagaggaaagcaatggagtgaagtggaatggaattcaatgcaatggaatggaacggaa
tgaaatggattggaatggaatagaatggagtggaatgcaatggaatgggatggaatggta
ttgaatggaatagactggagtggaatggaatggaaaggaatggaacggaatggaatggaa
tggagtggG
>2334-0_47060615_47061592_chrom_10_.fa_joint
TAGAGATTATGCCTCTATAATCTATAACCAGGTGTACCCAAACTTTGAGGAGATTCTGCT
CCAATGTAACTTATGTAATTAGAGATTACATAATTACATAATGTAGTTAGAGATTATGCC
TCTATAATCTATAACCAGGTG
>2337-0_47057059_47057562_chrom_11_.fa_joint
atatataatatatatataaaataacatatataatatatatataCTTACTCATGTAAATGA
AATATTAACATAGTTCCAAAAGTAAAACATGGACaaaaaaaaTTCTTAGATAAGTGACCT
TTATATCTATCCCACTTTTATCTTTTCACTCC
>2338-0_42362288_42363688_chrom_10_.fa_YRI
GAATGCAGTGGAATCCACTCGAGTGGAATGTAATGGAATGGAACAGATTGTAATGGATTG
GAGTCAACACcaatggaatgcaatggaatgtaatgcaatggcaaggaatggaatggaatg
gaatggaatggaatgg
>2346-0_23074748_23075783_chrom_09_.fa_YRI
CAATTAGAGCAATGaaaaataaaaacatggtgggtgaaattttaaaagtaattatacaac
aaagaaaaaaCGGAGTTTTATCATAACAGGTAGGCGGGTAGGCA
>2350-0_21221167_21221629_chrom_17_.fa_ASN
CAACATTGTGCattatattataatatttttattatattatatataatacattttattaaa
atttaGAGAAATCTAGAGGCCAGGGCGGGAATCCTCTCCTC
>2373-0_3012001_3012400_chrom_07_.fa_YRI
TTTTGAGGGCTAGGCTTGAGTGACTTTGTTAAAATAAGAGTCTCTGAGGATGCCGTCTGT
TGTAGATTTAGAGAGTTGGGGAGTTGGGTGGCCAGGGTTCCACGGGCCGGGAACCCACAA
ATAAGGAAGCCATAACTCCTGC
>2382-0_56731219_56731997_chrom_02_.fa_CEU
ATTGACAAGATATGAACCATCCGCTCTTCAGTGTATCCACATTAGCACTAGTATCCAAGT
TTCCCCTTTAAGGAGATTGAGTGAGATATTCAGAGCTGGCACTTAGCGAAATGGAACTGT
TTGTTTTTAGTGTCCCTAACTCTCTCTTGCATGTCCTTGTCCCTTGCTTCCAATATTAGC
TATCCAAACTCTCTTGCAGTCTCTTCAGTCTCTT
>2383-0_95335121_95335996_chrom_06_.fa_joint
ACACGACGCTCTTCCGATCTTATTTTGAGtataaaaatatttacaatatattgtaactat
ataaatcaaataactaataatattattaacaatgataaaaatcatatGTATATTTTAAAG
AGATCGGAAGAGCGTCGTG
>2384-0_57547804_57547853_chrom_07_.fa_ASN
GGAATGGAACAGTACGGAATGGAACACAACAGAACTGAGTGGAACAGAGTAGAGTGGAGT
GCAGTGGATTTGTTTGGAGTGCATCGAAGTGCAAGGAATGGAATGCAATGTAATGG
>24-0_95970523_95971875_chrom_09_.fa_CEU
AGAacacacatgcagagcacacacagccgcagaacacacacacggaggacatgcgcacat
gcagacaacacacagaacacacacacgaagaacacacagaacacacacacaaagaacaca
cagaacacacacacaaaacacagaacacatacaaagaacacacagaacacacacatgaat
aacacacacacgaagaacacacacacgaagaacacacagaacacacacaggaagagcaca
cagaacacacacaaagaacacacagaacacatgaacacagaacacgcacatacaaaaaac
atacagaacacacacacgaagaacacacacaaaaacacagaacacacaaagaacacacag
aacacacacacaaaaaaacacacagaacacacacacatgaacatacacagaacacatgga
cacatgaataacacacagaacacactgacacacgaacacacacaaagaatacacagaaca
cacatgaacacagagaacacatgcaagaacatgcacacatgaacacacacaaaacacaca
tgaacacacacagaacacgcacgaagagcatacacagaacacgcagacacacagaacaca
TGCGTTGGAACCGAAAGGGTTTGAATTCAAACCCTTTCGGTTCCA
>24028-0_179602281_179602668_chrom_04_.fa_joint
GTAACTTATAAGAAAAAACCCATATTGACATAACTTAAATGCCTGAGTATTCTTTAAATC
AtttttttAATAAGCAAAGCTGATTATCTTTTTATTTCACTTCAAGGGAAAAACATAAGA
AGATAGCTACCATTGGAAGATCTCCA
>2406-0_39128772_39128877_chrom_10_.fa_joint
gaatggaatgcaatagtatggaatggaatcgaatggattggaatgaaatcaaatggaacg
gaatagaatAGACCCGAATGTAATGGATTGCTATGTAATTG
>24226-0_9930012_9930248_chrom_Y_.fa_joint
GGGCCCCGAGATTTGTAGAGTGTGCTGGTTTGCCTGCTGGGAGCAGTGGCACCGAGTGTG
TCCACGGGGTGAGACCTGGATCTCTCTCCTGTCCTCAGGACTGGAG
>2425-0_24408026_24408774_chrom_14_.fa_joint
AATTGACATTGGTACAATACCAAATAGACTATAGACCTTATTCAGTTTTCATTATTTTTT
ACATGCACTCATTtgtgtgtgtcaatgtgtgtctgtgCTTCTCTGCTTGTTGATGTATTT
AGGAGAATTTTGACTAGCGAGCCATACAGATCTACTCCATTCTTATTCCTTTGTTCATTA
TCTGGATGAACTATCACTTACCAGTCCCCTATTGGAATCCACTTCAGTTGTTTATGGTTT
TTCTCTAAGGCATGATGTTGCAGT
>2429-0_175940433_175940909_chrom_03_.fa_joint
taaatattatatataaatataaatataaatattatatataaatataatataaataaatat
aataaatatatataattatataGAGGGTGCAACAGCAACTGGCTGAGGGGAATGTAGGGG
ATCTGCAGTAGCTTGGCTCTAAGGGGCAAAGGCTCCAAGCATTACCTTTGCTTGGAGATG
GAACACTACTCAGTGGGCATGGTGCAGTGGCAGCTTAGCCTCTGAGATGGAGGGATGTGT
TGGCTGCTAATCTCTGTATTAGGATGCACTCTAGCAGTGGCTCTGGTTCTAAGATGGTGC
AGAGAGGTGGCCGCATGGGCCACAGGGATGAGGGTGGGACACAGTGTCAGTTCCTTCTCT
AGGGGTAGCTCAGCACATTTACTCTCGGGAGCTTCCCCAGCTGGGCTCAGAGCCTCCGAG
GACTACAGGAGTCTCCAGTAGTGAAGATGCAGGTGCCTGTGATGATAATGGGCGCTGTGA
GG
>2441-0_43852020_43852826_chrom_21_.fa_YRI
GCTGCTGGGATGAAAAGACCTGTCCAAGCATTCACACTAGTGTAACTGCTTCCTATGGAG
AACCATTCCTCCATGATCCACAGAGAAGTTGATGGAAGATT
>2482-0_69109387_69109996_chrom_14_.fa_joint
AAATGGACAGATCCAGCCGGCAGAAAATTAGTAGCAACATTATTGAACTCAACACCAGCA
ATCAACTAAATTTAATAGAAATCTAAAGACTACTTTATGCAACAACAGAATACACATTCT
TCTC
>249-0_46436002_46437661_chrom_16_.fa_ASN
TTCCATTTGAATCCATTTGATGTTTATTCCAtttttttttCCATTCACTGATGATTCCAC
TCGGTCTATTAgatgattcaatttgattccattcgatgatgattccattatattcctttg
atgttgattccattcGAGTCCATTAGATGATT
>2500-0_10798381_10798797_chrom_09_.fa_ASN
TAGTTACAGATCTATTCAGAttttttttttATAATTCAGTCTTGGCAGCTTGTATGTTTC
TAAGAATTGATCCATTACTTCCAGATTATTCAGTTTCTTTGTGTATTCATAGTAGTCTCT
TACGATAAATTTTATTTCTGTGGCATTAGTT
>25078-0_39097151_39097535_chrom_10_.fa_joint
ATTTGATTACATTCCTTTCGATTCCAAGGCACTAGAATCAATTACATTTCATTCCATTAT
ATTCGACTCCATTCTATTCCAGTCCATACCTTTCCAGTACACTCCACTCGATTCCATTCC
ATTC
>25186-0_157768356_157768895_chrom_04_.fa_ASN
TTACTGTTCCTTTTCTATCTCTTATTATGTTGTTGATTGAATTAGTATATACCTTTATCC
TATTCCTGCTTTTATTCTTCGTTTTAACTTAAACTTTAAGATTTGGAATAACTTTAGATT
TACAAGATGTTGTAAAGATAGTAC
>2579-0_128649110_128649995_chrom_02_.fa_ASN
CAGAGAGGGCTCAGAAGGGAAAATGTGGCTGAGATGGGCTCTTTCCTCCCCCTGCTGTAT
GCTAGGAACCAGGAGTCCAGGATCACAGCAAGCCCTGAGCTGCCAGTCTAGGGACGGTGA
GTTTTCAGCATTATTGGGAGTAGGCCCAGAACTTCCAAGGTTTCAACCAAGCCAGAAGGA
GCTGCTCCTGGCATATTCCCAGAAAAGCCAGATGCAATCTTCTCACTTTGGTCACACCTT
GAGGTGATGGCTATGCCCTTATTTACCTATTCTTGCTCAGGCCAAGCCCACTCTTCTCAG
CGCTGGGCCCAGGAGTCTACAACTACATTTC
>25794-0_154511330_154511753_chrom_01_.fa_joint
aaaaaaaaaaaCTGCCTTAGGAGATTCTGAATAAAAAGGCACCTTATGTGCTTGCCTACA
GGGGACCAATTTTTAGCACCGTGGCTTGGCTTTGTTATGGGTAAAG
>259-0_76708922_76709995_chrom_11_.fa_ASN
CTTTCCCTACACGACGCTCTTCCGATTTCACAATTACTGTATTTGCTGaaagcaaagcta
aagagaagagaggagctaaagagaagagaggagctaaagaTTATGAG
>2712-0_5747148_5747919_chrom_12_.fa_joint
TCTGCCCGCCTTGGCCTCCCAGCACTGATTCTTATAACTACCATGCAAGATATGCCTTTA
ATAGGTGAGATTTCATGATGATTTAGGATTTGAACCCTGCTCCATGGTTCCAAAGTCTAC
AATCCCATCCTGACATTAGAACTCAGGTTTTCCAGCACTACATCTAGTACTATTTCCACC
ACTTGTGGTTACATTATTGAttttctttttctttttcttttt
>2728-0_152181443_152181999_chrom_07_.fa_joint
TACACGACGCTCTTCCGATCTACCCCTAACGTAGCTCAGAAATCTATttccttccttctt
tcctaccttccttccttccttctttccaccctccttctctccctccctccctcactccca
tcctccttcccttcctttctGACAGAGTCTCT
>2760-0_43094084_43095411_chrom_08_cluster
CAGTACACCAAATACATTATATACTGTACATAAAATAACAAAAAGTACACAAAATGCATA
TTATATTCAGTATATTAAATATCAAAAAGTACACAAAATACATATTATAGATTGtacata
aaatgtcaaaaactacaccaaatacatactatatactatatataaaataccaaaaattac
accaaatacatattatatactgtatataatatatcaaaaagaacaccaaatacatattat
atactgtagatatgatatcaaatagtacacacaatacatactatatactgtacatataat
atgaaaatacatccaatacatattatatactatacataaaatagcaaaaagtacacccaa
tatatattatatattcaaaaaatatcaaaGTACACCCAATGCATGTTATATAATGTACAT
TAAATATCAAAGTTCACCCAATACATATTATATACTTTACATAAAATATCAAA
>2770-0_107028925_107029751_chrom_14_.fa_joint
aaaaaaaaTATGCAACTGCGTACTAGATTTAAAAAGTCACAATGGAAATACCTGATGTCT
TTAAGAGACTTACCTAACACGCAAAGATTTATGTAAACTCAA
>28-0_86082002_86082370_chrom_14_.fa_CEU
ATTTTCCCAGGGTCATATCTGACTTATAGCTTCTGGAGTTAAGCAGTTCATGCCAAAAAT
CAGACACAGGTAGGTACATAATCCACAGGCCTAACTACACTACAAATCTGGAAACACTAA
AGCAATTTATAGATTTTATGCACATTTCCACAGTCGTAACTATAGGTTATAAATACTGTT
T
>284-0_133830371_133831921_chrom_09_.fa_ASN
caccaccactattaccatcattattcctaccatcctcatcaccaccctcaccatcaccat
catcatcatgaccatcatcatcagcaccaccgttatcatcattatccccaccgtcctcat
caccatcatcaccatcaccatcatcattgtcaccatcaccatgatcatcgtcaccatctt
tatccccaccatcctcatcaccatcatcacTACTGTTATCATCTGCAAGAGCCCTCTTAG
ATCGGA
>286-0_42356055_42357800_chrom_10_cluster
TCGAATGGAGTGGAATCGAATGGAATTGCACagaagagaatggtattgaatcaactggaa
tggaatggaatgcaatggaatggaatagaatggaagggaacggagtggaatggaatggaa
ttgaatcgaatagaaAGTATTTGCATCAACtggaatggaatggaatggtatggaatggaa
tggaatgcaatggaaccaaccccagtggaatggaatcgaatggaatggaatggaatggaa
tgtattggaatggaatggaacagaatggaatcaacacgagtgcaaaggaatggaatggag
tgcaatggaatggaatgcaatggaatggaatggaatggaatggaatcaacttgagtggaa
tgcattgtaatggaatggaaaggaatggaatggaatagaatggaattgaatcaatcctag
tggaatggagtggaatgga
>29-0_152100697_152101823_chrom_07_cluster
ATCCTGAAGAGGAAGGTTAAACTAAAGTTTTATTCATTGCATTATGGGGGAGAGTTTAGG
CAGAGTATCTTACGGTTTTGTTTTTCATTAAAAGATCAGTATTCTTTCAGATTTTAAGTC
CACTTAAAAACTTCAAATAGTAATATATGTACGTGGTTGAAAAAAGTCTAATAGCCCAAA
TGAATAAAACTTTAGTTTAACCTTCCTCTTCAGGAT
>292-0_22514175_22514535_chrom_15_.fa_joint
TGGGGGTCCCGGTCGCCGCCCAGGTGGTTCCCCACGTCTAGCCTTGGGGGCTTGAGTCCA
GCCCTGGGGGGCCCGGATGCCGCCCGGGGGTTCTCCTCGTCTGCCTTGGGGGTTGGGTCC
AGCCCCAGGCGTCCTGACCACCGCCCAGGGGCCCCCACGTCTGCCTGGGGGCCTCAAATT
CAGTCCTGGGGGTCCCGGACGCCTCCCAGGGGTCTTCATGTCTGCCGTGGGCCTCGAGTC
CAGCCGTGAGGGTCCCGAATGCTGCCTTGGAGGGTGGAGTCCAGCTCTGAGGGTCCTGAA
GTCAGCTTTGGGGGTTCGAACCCATCCATCCCAGGGGTCCCTGAGTCTACATTAGGGGCT
GGAGTCCAGCCTTGAGGGTCTCCACTGCTGCCTTGGGGGCCTG
>29387-0_64431262_64431998_chrom_04_.fa_joint
AGTGGGCCATCTTTTGATCCATGTTTTAGCTAACCACATAAATACACTATCAGAACAttt
ttttCACTCCCTGAGTTGCAACATTAAATGTGAAAGCAAAAGAGCTTTAC
>2973-0_35424897_35425947_chrom_11_.fa_ASN
AGCCATCGCGCCCGGCCGGGAAAGTTCCCTTTAAGCAAACATATGGACGCATGGATCAGT
CCCTGCTCCGTGATCACGGCCGCCTCAGCTGCACAGAATCCTGATATTCCTGCTCCCGGC
AAACAAGGGAACATCTTCCTCTTGCTGGCTTGCCTCAGCAGCTTAGCTCAAAGGCAAAGG
AGGAAACAGCTCAAAGGCAAAGGGGGAAAGTCttttttttttt
>298-0_18520005_18520268_chrom_18_.fa_joint
GAGTAGAACATTCCCTTTGGAAGAGCAGGTTTGAAACACTCtttttttAGTATATGGAAG
TGGACATTTGCAGCGCTTTCAGCCCACGTTGGAAAAAGGAAAT
>3-0_101715280_101715513_chrom_08_cluster
ATTTTAAACAGTTGGAACACCAGTGGCGCTGTTAACTGCTTTCTGGGAAGCCTCTTTAAC
TTGATGGACTTGTAGTATAGCTACAGCTTCATCAACTTTATAACGGAGTAACTCTGGAGA
CTCGGGCATATGAAGAACTTCTGAATTATCAATCTCCAACAATATGCCAGTGATTTTACT
AGCAAGAGTAGGGTGCAAGGCTTGAATAAAAGGAAACAGCCATTCACCCGACATTTGCTT
TTCCTCTTGAGGAGGGGCAGATGCC
>30-0_131393154_131393947_chrom_X_.fa_YRI
AATGACATTATTTTAAAAACAAATTAGCACCTATCCCAGGATGGAAGTATAGTTTCGTGC
CATGGAACAGAGGAGTCCCATAAGCTGGCCACATTCTGTCCACAGGGAGAAGAGTCTAAA
CTACTAAATTGGTGGGGCTCAGAGATAGGGCTTCAA
>3019-0_47543280_47543985_chrom_21_.fa_ASN
tccactcatccacccatcacctacccaaccatccatccatctatccactgactcacccat
ccatccatctacccatttatccatctgccaacccactaactcattcatccatccatccTT
TATGCACCAACCCACCCATCCATTCATCCACCCACCTGGGTGAGTAGGTGGGTGGATG
>3027-0_58536533_58536622_chrom_X_.fa_joint
CACAATAGGCCTAAAATAGCTCGAAATATCCACTTGCAGATACTAGTAAAAGAATGTTTC
CAAACTGCACAAACAAATGAAATGTTCAACACTATGATATGAATGCACA
>30503-0_82430077_82431048_chrom_10_.fa_joint
ATCTGACTCTAAAGCCCTTTGGTTAAGGACAGAAAGCGCCTTCTGTCTTCTCCAAGGGCC
TCTCATTCCTTCCTCAGTCCCCAGTGCCCCAGAGAGGCAGTGTTGCCTAGTCCTTAACCA
AAGGGCTTTAGAGTCAGAT
>30867-0_28784122_28785697_chrom_Y_.fa_joint
Tcattcaatgccattcgattccatttgttttgattccattgaattccattttttccatta
gattccattcaactcccctccattccattcGTTTAAATTCGAATCCATTTGATTCAATTT
CATGTGATTCCATGTGATTCCATGCGATTCGATTATATTCAATTCCATTGCATTTTATTC
AATTCCACTCCACTCCAC
>3127-0_223520489_223521045_chrom_01_.fa_joint
TGGTGAAATTATCAAAGCCAAGTCAGAAGCAAAAGGAGGATGAAGCAGTTAATGATTTAT
GTGAGAATATTAATGCAACACTTAACATACTTTTAAAAAGTGGAGAAATGGTATTTGTCA
TGTTTCAGACCTTTAACAAGTGGGAAAGTTTGAAAACTTTTCTGTTACAT
>315-0_37696002_37696438_chrom_06_.fa_YRI
TGGGAAACCTAAAGGGTCAGGGCTGCTCCTGGCCACCTGCTTAGATGGCAGATGAATCTG
CCTTTTTAGGAACAAATGGCGCCAAGGATTTCTCATGGAG
>319-0_84228674_84229697_chrom_11_.fa_joint
GCATATTAACAATATGTTGATCCTTGAAAAATGCTAAGAGAGTGGATGAATATTCTCACC
ACAAAAATAACTACACGAAGTAATGCATACATTAATTAGCTAGAAAACAAATTTGTTTTC
TAAATAAATTTAGTCAGTTCATAATTTTTATATACTTCAATATGT
>3227-0_132588281_132589345_chrom_10_.fa_joint
cacacacaacacagacatacacacccaatacacacttccccccacacagacactcccacc
acactctacccacacatacacattccacacactcccaccacactactcacacatacacac
ggacactcccaccacacacaACTCATAGATCGGAAGAGCGTCGTGTAG
>323-0_92305316_92305876_chrom_02_.fa_joint
TCCTTTTTTCAACATAGGCCTGAAACCGTTCAAATGTTCCACTTCCAGATACTGCAAAGG
AGTGTTTACACTTCCAGATACTGCAAAGAGAGTGTTTCAAATCTTCTCT
>3248-0_59119607_59119999_chrom_12_.fa_ASN
CATTTTCTGAAGTTTGACAGCTGACAGCTTTTCAACTTCTCCCATCCCTCTTTTCCTCTG
CCCCACATCTGAACAAGCTAATAAGAAAGCCCAATGTTCTTTCCTTTGGTGCCATTGGGA
AATTCAAACCATGCACAACTCTGCCTGTATGAAGGGCGCTAGTCTGGCCCCATCCCCTAA
CCATACCATAGTGAATACCTCAAGCCCCTCTTCTATCCTTCCTCTCTTGGACCTCCTCGG
TAAGACTGACCTGCTCTCCCAAGATGCATCAATTAT
>3249-0_59359708_59359998_chrom_12_.fa_joint
GAGACCAGGAAGAAGGAAGTTAAAGGTCAAGGGAATCTAGCTCACTGGGGTAGTTTGTAC
TAATCAGAAGAACACAGAAAGCTGAGGAAAGCTGAAGGTCTTCCTGTCCTGGCTAAGTGC
ACCATAAGGAAACCGATTTGTCCTACaaaaaaaGGGGTTTAGGATGGGAGTGCATGGAAG
ATCCCAAGGAGAAATAAATTCAGTTTGAAGTTTTAA
>326-0_112068039_112069011_chrom_03_.fa_ASN
ACACGACGCTCTTCCGATCTTAATTTTAACTAAAAGCTCAACTCTATTGCTTTATCACTT
TTTGCCTCAACAATTTCCTTATGTGATATCATTTTCCTTTTTCTTTCTTCAATAT
>329-0_103312195_103312857_chrom_03_.fa_joint
TCTCAAAGCAATTAGCACATTTTTAACAATATATATATTATTTGTGTTATTGTTTAATGT
CTATTTACCCCACTAAGGTTTTTGTTTCCCCCACTGGGGCTTAAAATTGTTCTTCAAGAC
TCCTTTAATCATTTTGACTGATTGTATCTTATGATCTTATCTTCAAACTAACTTAACTTA
CTTAACAAATGAGTGTACCTAGTTGGTCAGA
>3291-0_18394150_18395061_chrom_22_.fa_joint
TCTCaaaaaccaaaaaaagaaaaaaGTAGGTGGAGAGGAACACTTGCTTTGGAATGCCAT
CAGGAGGAAGCTTAGATGAAAAATGCACTATGGATTACTGAGATTCCCTCATATTTTCCC
TCAGAA
>3318-0_108053002_108053819_chrom_05_.fa_joint
AAGCAAGAAAATGATTATCATTAAAAGGAGTGTAGCTGTTTCCTTCGGAAGCCgggggtg
cggggggtgggggAAGGGAAGGAGCGGTGTTCACGAAAAG
>3362-0_75552732_75553406_chrom_05_.fa_joint
GGGTGCGTGTAGTATGTGTGGGGTAGCGTGGTATGGTTTGTTCCTActtattaatcttat
taattaacatatatcttatatattaatctttatacttattG
>3362-0_82164001_82164729_chrom_16_.fa_joint
tatatatacacatatatacatatatatacatgtgtgtatatatacacacgcatgtgtata
tatacacatatatacacaGAGTGATAACTTCTCACCTGAGCTTTAGATAAGACTACAGCT
C
>34-0_224199461_224199828_chrom_01_cluster
ggaatggaatggaaaggaatggaatcaaatcaaatggaacggaatagaatggaatggaat
tgaatggaatggaatggcatggaaaggaatcacattgaatagaatcgcatggCATCAaat
ggaatcaaatggaatgtagtgaagtggagtggagtggaatggagtggaatggaatggggt
gaaatggaattgaatggagtgtagtggagtgcaatgCTGTAGAATGGAATGGAATGGGAA
GGAATGGATTTGAACAAagttgaatgaagtggagtggagttgaatggaatgcagtggaat
ggaacagagtggagtggaatggaaaggagtggaatggattggagtggaaacgaatggaat
ggaatggagagtggtggaatggaggggaaaggaagggaaaggactggaatACAAATGAAT
GAAATGCAATGGCCTCAaatggaatagcctcgaatataatggaccggaatggaatggact
cgaatggaatggaattgaatagaaaggaatcgaatggaaaggacatgaatggaatggaat
ggaatggaatcgaatggaatggaatcgaatgcaatggattggaatggaatggaatggaat
ggattggaatggactggaatggaatggaatggacttcaatggaatggactcaaatggaat
ggaatagaacagagtgggatcgaatggaagagaatcgaatggaatggaatcgaatttaag
ggaatcaaatgtaatgggatcgaatgcaatggaatcgaatggaatggaatcCAGTGGCAT
AGAAGGGAATCGAATGGAAGGCGatgaaataaagtggagtgaagtggaatggagtggaat
ggaaaggggtggaatggaaatgagtgCAGTGTACTGGAGTGGAATGCAGTGGAAAGGGAA
GGAATGGATTTGAACGGATTTGAGGGTAGTAGAGGggagtggaatgcagtgcaatggaat
ggaatggagtcgtgtggaatggaatggagtggaatggagtgaaatgaaatgcaatggaac
ggaatggagtggagtggaatggagtacgatggaacggaatggaatggaatggaacggaat
ggcctcgaatggaatttactcgaatggaatggaaACG
>3453-0_190624067_190625448_chrom_04_.fa_joint
CTGAACCGCTCTTCCGATCtaaaataaattccaaatacgacaaaaactttaatgtgaata
aaaataagactatacaaaaacataaaataACATTAAAGAATTTCTTTAATGTTATTTTAT
GT
>349-0_102140412_102141630_chrom_12_.fa_joint
aaaaaaaaaaagaaaaaCCCACATTTTTAAATTGAAATTTTATTATAATGTTGATTTGGT
TTTCTATTTCAGATGTATTATGGGTAAACTTTTTATGAGACAAAAGTATTCAAGTTCTAA
GCTACTAATTTACAAATGAACTTTTATATTACAATCCATTTTTAAATTGGGTGTTACCAG
TGTTCTCCAATGATTGTGATTAGGTTAAGTAGGGGGGAGAGAAATGCTGATAGGATTTTC
AATATAGGTGTATGGTTGTTTTTTAATCCTATCTTACAAATGT
>34912-0_144342787_144343313_chrom_07_.fa_joint
AAATAAAAATTATAGCATTGGTAATTCTTCTAACCACAACACCATCATCTGTGTTTAATT
CTAAACTGGCATTATCAAAGTACACATTGTTTTAAAAAGAAACATAAGGTATTGAAATCA
CAAAACTTTAAATTCTTCATGAGGCTTGAGGGGAGATGAGATAAATTCATAAGAAGAGAA
GGAACCTT
>35-0_83812004_83812910_chrom_09_.fa_YRI
TCACCATCATTatcatcatcctcaccagcagcagccccaccattatcatcctcaccatca
ttgtcagcatcatcatcaccaccaccagcatcaccataatcatcatcaccaccaccatca
tcatcaccaccataatcatcatcattaccattatcatcactaccaccatcaccattacca
ccagcatcatcatcaccatcatcatcaccatcatcatcattactatcatcatcaccacca
tcatcatcatcaccattatcatcatcatcaacatcaccatcatcaccGTTCGACAGAGAA
AGAGACTGAAGCTCAGAG
>3503-0_25064624_25065540_chrom_11_.fa_joint
TAATTTAATCAAGGatatatatatatatcatatatcctggatacatatatctcatatatc
ctggatacatatatcCTTGCAGAGCCTCTTACAAACAAACAAATGACAACAACAAC
>3538-0_135146807_135147548_chrom_10_.fa_ASN
cccctcagagccttcccccctcagatccttctccctcatgtccttcccccctcagatcct
tccaccatcagatccttACCCTTCTGATCCTCCTCAGATCCTTCCCCGTTCAGAGCCTTC
CACTCTCAGATCATTCCGccctcagatttttccccctcaggtccttccctcctcaggcgc
tttcccctcagatccttcccctttcagatccttTCACCCTCAGATCCTTCTGTCCACAGA
TCCTATCCCGCCTC
>3586-0_67927316_67927934_chrom_07_.fa_joint
aggggaggggaagaacaggaggggagggaaggggagggaaaggaaggggaggagaaggaa
ggggaggggaagagcagaaggggagggaatgggaggggaggagagggaagggaggggagg
gaaggagaggggagagaaagggaggaaagggaaggggagggaaaggaagaggaggtgaag
gaaggggagggaggaaaggaagtggaggtgaaggaatgggaggggagggaagTTAGTCAA
CACGCATGGAATGGAATGGAAT
>359-0_88390132_88390147_chrom_06_.fa_ASN
catataaagcatattacataacatataacatatatcatatataatttttttttAGACAGA
GTGTTGTCCTGTTGCACAGGGTGGAGTACAATGGCACCAAATTTGCTCACTGCAACATCT
GCCTCACGGGTTCAAGCGA
>3598-0_59119842_59119999_chrom_12_.fa_joint
aaaaaaaaaaGAGTCATCATCATCAAGGCAAAGGAAGTGGTCTAGGAAGTTTTCTTTCCT
CTCATAAAATTTTCAATTCTATTTTAATGATAGACCTCTTAATGGACATAAATATACCAT
AGTAGTAACCATTGATGGCAATTTAGTATATATCCATCTAGATATTTTCTATGGCCCTAT
GCACATGTATATGACATGTAAAATTTGTATATTATGTGACTCAATACCACATATATAAAA
TTACCACAAGTACAAATAATGAGACATCTGGTTTGTAGATTAAA
>36-0_49156185_49157900_chrom_04_cluster
tccattccattccattcctttccattccattcaattccattgcactcgtgttgattcaat
tccattgtattccactgcattcctttccatttgattcgattccattccattccattccat
tccttactagttgtttcaattccatacttttcctttccattccattccattctattccac
tcgtgttgattccattccattcgattccattcctttgcattccattccacttgtgttgtt
tccattccattccaatcgattcaattcaattccattcaatgccattcgattccattccat
tccatttcactagggttgattcaattccattctattgcattgcattccattccattgtat
tcccttgcattccattccattccaatccactcgtgttgattccatGGAATACCGTTGcat
tccattcttttccactcccgttgattccattccattccattccactccaaaatgttgatt
ccattccattccattccatttaattccCCTCGGGTTGATTCAATTCGATTCTATTCC
>36280-0_68126500_68127023_chrom_16_.fa_joint
TTCATGTAAAACAGTGTTTAGCTTTACTGCATGGCATTACTCTGACATTTTCATTACATA
AAAAATTTGTCACAGCTCACTAATAGATCACTTACTACCTTCAGTTTGAAAAACCGAGCT
CTAGGAGATGGTTTCATGGTTCTGATTAAAACTGTTAGTACATCGAAGCTGG
>3644-0_4999472_4999761_chrom_01_.fa_joint
CAATATCCTCCATATGATGTCAATATTCTCCATCGGATGTCAATATCCTCCGTAGGATGT
CAATATCCTCCATATGATTTTGGTGTCCTCCATATGACATCAAT
>36636-0_10978001_10978910_chrom_16_.fa_joint
AGAAGGCAATAGGGAGTAATGGAGCCTCTGGCAATCCTATTTAACCACAGCGCTCTCTCT
TCACCTGTTCAGGAAGTTAGGATCCATGTAAAAGTTCATCTGAAAACCACTGTTCTTGTG
TGACCCTCTTATTTAACACATGAGGGCCCTGGGGACCAGAGAGGGGAACGGGCTTGTGCA
AAGTCACACAGCCTCTCAGAAGCAGAGCAGTGCCCAGATCTCAGGTCTCATGACTCCTGG
GTCAATTCCATCCCACTAGGCTATTGTAAACACCGCCATTTCCATGACTGAGCTTGTCCT
TC
>3764-0_42743166_42743641_chrom_11_.fa_ASN
CACTTCAACTTATGAAATCATGTCAACTTTCCCTCTACTGCTTCCCTCAGATTTATCTCC
TATACGCCAATCCATTGCCTTTGTTCATGAACATATTAGGCAAGAATCTTTTGGGAGCAA
GTGGCAGAGACCAGCTCAAACTGGCTTAAGCAATAAAATGGATTTA
>3796-0_13798666_13799559_chrom_Y_.fa_joint
GTGGAATGGACTTgaatggaatgggctggagtggaatggactcgaaagaaatggaaatga
aagcaatggaatggaaaggaatagactgaaatagaatggcatggaacagaaaggaatgca
aaggaatgaaatagagtcgaatggaatagaatggaatggaatggaacggaacggaacgga
atggaatggaatgcactggacttcaatggactggaatAGAGCAGACACGAAGGTAATGAA
TTGCAATGTAATAGAATCGAAAGGAATGAAATCAAATGTAATGGAAACGAATGGATTGGC
AACGAATGGAAAGGAATGGAATGCACCCAAATGTAATGGACTCGACAACAATGGGCCCAA
ATAGAATGCACTCGGAAAGAATGGTCTCAAATGGCATTTATTCgaatagaatggaatcac
atagaatgcaataatatggaatggaattgaatggaatggaatagaatggaatggagcaga
ttggaatggaC
>38132-0_13142017_13143156_chrom_Y_.fa_joint
atggaatggaattgattggagtgaagtggtgtggattggaatggactggaattgaatggg
aTAGAAAGGAGTGGAGAGGAGTGGATTGCAGTGGAATGGAATGGAAT
>387-0_131230454_131230868_chrom_11_.fa_joint
CGACAGAGCGAGACTCCGTCTCaaaaaaaacccaaaagaacataaaagaaaatatgcaca
gataacgtaatgacaatgataaaaaataTTAATGAAAACACCTTATGAAAGAAGAAAGTC
CCTGCAGTTAGTTTAGAGGCCTAGAGATCGGAAGAGCGTCGTGTA
>38766-0_135135022_135135894_chrom_04_.fa_joint
TCATCACCATGCTGGACTGGCTGGTGTGCTCTCCAAGGAATAGACTGGCCAATACAGACT
CAAAGGATTTAAATTCTATTGTAATTCAACCACCTGGATACTCTTCTTAGATTGGCATAT
TCCTGTGTCATAACAATAATGACCATTTGTTCAATATATTACTCCCTCAGTCCCTGTATT
GTTGCCCACCCCGACCAAAATAGCAGACATATGGATGTAGTTTTGTCTCTTATGTCCCTG
GCCCTTATGGATTAAAGTTATGGGTTCAAGTAGAGTATGATTGGGGAAAGGTGAATTTTT
AGCTCCAGAATCGATACACAGCAATTCCATAGCAAAGGAAAGAGAAGAGCAAACTCAGTA
CCCGGGAATTATCTCAGAATTCAGAAATTATGGTGAAGAAAGGAAGATCAATGATAATTG
TCTTTCAGAATCACCCTGAAGAGCTGCTCATGATGaaaaaaaaCTCCTTGGT
>3899-0_35259446_35259506_chrom_16_.fa_joint
TGAGCTGAATGCACACATCGCAAAGCAGTTAATGAGATTGCTTCTGTCTAGTTTGTATGT
GAGGATATTTCCTTTTCAAACTTAGACTTCCCATCGCTCCAAATATCCAC
>392-0_133318849_133319351_chrom_12_.fa_ASN
gtggtgatggtgagggtgatggtagtgatgatggttgtgatgctgatgaggatgatgatg
gtgaagatgtggtgaggatgatggtggtgaggatggagatagcaatgatcatggtggtGT
TGGCAGTGGTGGTCTCTGCTGTGTGGGTAGAGGGGGA
>393-0_89836307_89837258_chrom_02_.fa_ASN
TACAATGATGAGTCCTTTCGATTCCATTTGATGATAAACCCACTCAATTCCATTGATGAC
GATTGcattcaagtccattcgatgattccattgaagtccatttgatgatgattccatttg
attccattcgatgatgattccgttcgattccatttgatgttgaCTCCATTTGTTTCAATT
CTATGATGACTCCTTTAGGttccatttgatgatgattccattcggttccatctgatgatt
ccattagattccattagatgattccattctattAcattcgttgatgtttccattcatttc
cattcggtgatgattccatttgatgatgattccattcaattccctttggtgatgattcaa
tttgatttcattccatgattctatgtgattccattcagtgatgattccattctattccat
tcgatgagtccatttgattccatttgatgatgattcACTTCTATTCCTTTCAGTGATTCC
>4-0_50319113_50319193_chrom_18_cluster
ACTCGAGTTGattcaattccattctattcccttccattccattccactccattcccttcc
attccattccactcaggttaatttaattcaattctattccgttccattccattccattcc
TTTACACTCGGGTTGATTCAATTCCACTCCCTTGTATTTCACTACGttccattccattcc
attcaattccattgattccattcgtgttgattccattccattacattccattacattcct
ttcctttccattcccttccattccattccactgcactccattccattccattccgttaaa
ttccattcccttccattccaCAAGGGAGTTGATTTAattccattctattccattctattc
cattgtattccattccattccattccattcc
>4007-0_147522744_147523234_chrom_02_.fa_ASN
TATTTTTAGTTCTTTGAGAAATATAATGAACGTACCTTTGTGTAATTTTCTTCCAGTTTC
TTTAGCTTGAGGTCTGTTGAACttttttttttttttttttt
>4011-0_176478105_176479224_chrom_01_.fa_joint
GCatatattcatatatatatgttagatgaaatataatatgtataattagagtttattata
tctaatatataattagagaatatgtaatgtatatttaattagaGTTTCAGAAGAATGGAG
GGAGAGGATTAGAAATTAAGA
>4056-0_69446218_69447148_chrom_X_.fa_joint
TATTTCATAATTAACACAAAAAGGAAAATAAAAGAAACCCTAGTAGATCTGAAAAGCATT
ACGTATTCTTTTCAGAAACAAGAAGATAGGGAAAGAGCTAGAAGGCCATGCCTGTTTCTG
CTAGTCCACCCCTTGTTCCATGCCAGGTCTCTCTGCTATTGATTGCACTACCAGGACTTC
CTCTTGGCACCCAACACTTGGTCTATGCACCTCATACCAGCCCTTCCCCAGTGGTAACAA
ATTAGCAGCCCTTGGGCCAAATCTGTTTGTAGTTGTGTTTTATGT
>4115-0_10844156_10844783_chrom_21_.fa_joint
cattccatttgattccattccattccattcatgtccactccgttccattccttttgagtc
caatacattccattccattccGTTTGATTCCAGTCTATTCCATTCCTTTCTATTCGAGTC
AAATCC
>42-0_13138393_13139613_chrom_Y_cluster
CACtccattccattccattccattccattccattccatatcagtgtactcaattccattc
cactccacttcactccTTTCCATTCAATTACATTTCGttccatttcgttccactccattc
cattcagctccactatattccattccaatccacttcactccactacattccTCTCGTttc
cattccacttcactcccctccactccattgcatttcattccatttctctcctccaatcca
ttccactccactccattgtattccatttctttccatgccattcGAGTACATTCCATTCAA
CTTCACTCCACTCTAGtccattccattccactccattcctttgcattcctctgttttcca
ttccactacgttccattccattgcattccattcctttcAATTACCATCCAGTCGACCTCA
CTCCACTTCACTCCACGATattctattccattcccttctattccactccactcaattcca
ttcccctccaccccactccatt
>427-0_118199226_118199735_chrom_05_.fa_joint
ATGGAATGTTTCCTAATGGAGGAGTGTTACCCACTTAAAGAATACGTAAAAGTCGTCCAG
GGGAAGATGAGCAGAGAAAGAGGACACTTACATGAAGAGGAGAGGGTAGGAGCAAAGTCT
TAGAGGAGAGAAAGAGCATCATATATGTAAGAAACTACAGGCACAT
>427-0_47898502_47898984_chrom_03_.fa_joint
atttattatttatttattatttaaaagataaaaagggttggctctgacagtatatttatt
atttattatttatttattatttaAAAGATAAAAAGGGTTGGCTCTGACAGTATA
>4272-0_74367349_74367956_chrom_09_.fa_joint
gaggggaggggaggggagggaggggagggagggaagggaggggagagagggagagaagga
agtaaggaagttaggagggaagggaggaaggaaggagggaagggaggaaggagggaggga
aggaagcaaggaagggagggaaggagggaggaaggggaaagggaaggggaagtggaagAG
TTCTTATTGCAATGACTGAGATCGGAAGAGCGTC
>4282-0_45322077_45322953_chrom_15_.fa_joint
TCACAAACAGGATTTTACCATTCTGTAAAAGCAGCCCTATTTTAAGGGGAGACACTAGAA
TTATGGACATAGGGGAAATTTCTCTTTAAAACTTGCATGGCAG
>437-0_24128807_24128808_chrom_22_.fa_joint
CGCTCTTCCGATCTCACGTCACGTGTACGTAGTACGTACGCATACACGCATGTACGTATA
TAGTACTCGCGTAGCGACGACATCAGTAGTACGTCTATCTCAGACGCTAGTGCGT
>441-0_29817123_29817288_chrom_20_.fa_CEU
GGATTGGACTGGAATAAAACGGACTCGAATGTAAAGCATTGCAATGCAATCGATTCGAAT
GGAACGGAAGCGAATGGAATGGAATGGAACGGCATGCGCCGGAATGCAAT
>441-0_59725430_59725835_chrom_15_.fa_joint
tatatatatatatatGTCTATTTCCTGAGAATTGTTGGAAAGAAGAATTGTTTCAAAATC
AATGTGAAATAGAATTTTCCATTACTTTTCTTGCCTCTGAACTGGGTTTTGGATAAATCA
GTTTTATTATAAGGCTATTTTAGGATTTCTGGCCACA
>45-0_72653081_72653454_chrom_09_cluster
ttccattccattccattccattcaattcaactcgagttgattccattccattctattgca
ttccattccattccgttccattccattcctttccattccattgcattccatgccatacca
ctcgagatgattccattccaatctattgcattccatgccattcctttccattccattcca
ttccattccactcgagataccattccattcctttgcagtccattccattccaCTCGAGAT
ACCATTCCATTCCTTTGCATTCCACTAGAGATGattccattccattctattgcattcgaa
gccacttcattccattccattccattccaatctcttcaggtccattcaattcaaatgcat
tccattccactccatcccattccattccaatccattccataccattccattcgagttgat
tccatttcattctacggcattccattccattccgttccattccattccattgcattgcat
tccattccattccattaaatttcattccaatcgttttgattccattccattctattgcat
tccattccattccattccattcttttacattccattccatttcattcttttccattccat
tccattccattccattccattccattccaatcgagttgattccatatcattctattgcat
tccattccattccattccattctattccattACGCTCGATTTGATTACGTTTCATTCTGT
TGcattccattccatttcattctattccactccattcaacccaagttgattcccatccat
tctattgcattccaggccacttctttccattccattccattccattccattccgctattt
tcgagtccattcaattcgaatgcattccattccattcgattccattccattcc
>45409-0_10017397_10017777_chrom_Y_.fa_ASN
GAAACCCCATTTCTATGAAAAATAGAACAATTATCCAGGCCTGGTGGCATAGGTTTGTAA
TCACAACTACTCAGAAGACAGAGGCGGGCGAGTTGCTTGAACCAGGGAGGC
>4578-0_127248567_127249618_chrom_08_.fa_YRI
AGAGTCCATCTCaaaaaataaaataaaataaaacattcttgaaatgacaaaaaatcatag
aaatGGAGAACGGATTAGTAGGTGCCAGATCGGAAGAGCGT
>458-0_7756582_7757794_chrom_19_.fa_ASN
GACGTGAATGTGTTCGTGGTGCTGGTGTTGGTAATTGATGTGTTGTTGGGCATGAATGTG
TTCGTGGCGATGGTGTTGGTAGTTGATATGTTGATGGATGTGAAGGTATTTGTGCCAATG
GTGTTGGTAGTTGATGTGTTGCTGGACATGAATGTGTT
>46-0_13686894_13687683_chrom_Y_cluster
tggaaatgaatggaatggaatggaatggaatggacacacatgtaatggacttgaatggaa
tggaatcaaatagaatggacgcgaatggaatggtctcgaatggaatttatgaaaatAgaa
tggaatcgaaattcattgaacattatggaatggaatcaaatggaatgaaatcgaatggaa
ggaaccggaatggaatgtactggaatagaacggaCTCGAATGTTACGGAAAGAAAAGTAA
GTGATTCGGATGTCTTTTaattgaatggaatgaaatcaaatggaatggaaaggaataaaa
tggaatggaatgaaatagaatgcaatagaatggaagggagtggagtcgagttgaatggaa
tcgaattgaatggaatagaatggaatagaatcaaatggaatggattcgaatgcaatggaa
ccgaatggaatggactggaacataatggaatcgaa
>47-0_68264218_68265996_chrom_04_.fa_CEU
ATAGAGTTGAACTTTCCTTTAGAAGAGCACATGTTAAACACCCTTTTTGGGGAATTAGCA
ACCAGAGATTTCAAGCGCTTTGAGGCATACGGTAGAAAAG
>471-0_61079043_61079954_chrom_07_.fa_joint
TCAACTCTATGAGTTGAATGCAGACATCAGAAAGAAATTTCTGAGAATACTCCTGTCTAC
CTTTTATTTGAATTACCGCTTCCAAGGAAATCCTCCAAGCTATC
>48000-0_164232402_164232806_chrom_04_.fa_joint
CCTAACAGATGGCAGGGGACAAACAGAAATATGGTAGAGGCAGGTTCTACATCCTCTCTG
CTGTTGGTTTTAAGCACTGACAACAAGGGCACCCATTACAGGCACAGTGTTTTGATATTT
TGACTCTAAAATTATATCAAAATCTTTCATAGTAGTTATTATTTTCTCAACACAAAAGCA
TATTCAGATTTTGCAGACACATGGGGATGTGCATAAAATGTAGTCTTTGCCTTCAAGGAG
TGATTGTAATTGGAGAGAAAGGATAGACAATGTTTGTTATGCACATCTGTAGGCTTCAGC
ACCCTCATTTGCGAAATAAGGAAATTAAACTAAATGACATCTAAGATAGATATCAGCTCC
AAAATTTTGTAATTTGTAAGATTAATGGGTTAACAGAAAGGGGAGACCTGGTCAGGGACT
CTATCCAGATAAAATACGTCCTTTATTAGACA
>4893-0_56624898_56625809_chrom_02_.fa_ASN
ATAGAAAACAGTAACAAATATGGCATATATTAATGCAACTATATCAGTCATCACTTTAAA
TGCTAATGGTCTAAATACACCCATTAAAATACAGAGATTGTCAGAA
>49-0_10806123_10807449_chrom_21_cluster
TCCATTCCATTCCAATCCAATCCAATCCACTCTACAGTGTTCAATTACATTTTTCCCATT
GCATTTCACTCCCCCCATTCCATTCCACTCCACTTCGCCGCATGccattcgattcctttc
aatgtcatttgattccattccattcatttccatttctttcaattccattccactcgattc
cattccttttgattccattcccttcctttccattccattcgattccattccatttgattc
cattcctttccactgcactccacttatttccactccactccattccattccattccactc
caatccattccattccataccactccactccactccactccattccattgaattgcattc
cactacactgtactccactccacacgattccatccctttccattgcactccactccactc
cataacactccactccattcaattcctttccttcccattccattccattccaatccattc
cactccactccattgtgctccattcacttccattcaaacccatttcTTTCCAATCCATTC
CACTACAGTGCCCTCCACTCCACTTTATCACATTCCATTAGATTCCATTTCATTCAATTG
Cattccaataaattccgttccctttgattctattccgttcaattccattccattcgattc
cattcaattccattccattccactccactccactccactccattccgctccattcctttc
catttcattccactccactccattccattccattccattccactctattccattccactc
cattccactccattcgattcctttccattccactccattccattgaactccattccactc
ctttcaattgcattccatttcatttgattccattccattccattgtcttctactccactc
cactccattcaattcctttccgtctgattccattccttcccattccatcccgttccactc
catttcactccacttctttccactccattcagttccattccaccccattccattccactc
catcccactccccTGCAATCAAGTGGACCGCATTCCATTGGATACCATTCGATGCCattc
aattcaaatccattcgattccactccattctattccattccgttagattccgttccattc
aattccatttcattcaattccaataaatttgattccgttccTTTCGAGTCCATACCATTC
GAGTCATCTGTttcattccattccattccattccgttccattctactgcactccactcca
ttcctctggaatccactccattcaataccattccattccattccacttcattccattcca
tttcattccataccacttcattgcattccattccactccactccactgcactccactcca
ttctattctactgcatgccattccactccattgcattttttccactgcaacgcactccac
tccactccattccattccattcctctccattccactccactccattccactcca
>4901-0_34362210_34362382_chrom_12_.fa_ASN
CCACACGCCGGTGTGGGCGAAAGCGACCCACGAGGGAGAAGGGGTCACCCGCCGTGGGCC
GCGTTGCACAAGCCGCATGCCTGCGCGGACACCCTGCCAGCCTGTCC
>4929-0_34190835_34191054_chrom_16_.fa_joint
TCCATTTGATGATTCCATTTGATTCTGTTCGATATGattccattcgagtccattcgaaca
ttagattcgattccattcaataattctgttccattccatttgatgatgattctgttctat
tccatttgatgatgattccattcG
>496-0_58673743_58673999_chrom_20_.fa_YRI
ACCCtaaaacttaaagtataataatactaaataaataaataaataaaaattaaaCATCTG
AAGTTTGTCTTTGTTACCTTTCTAGAAAGATACCAGCTTGGCC
>50-0_57552079_57553310_chrom_07_cluster
ttccattccattccattccattccactccattccagtcccttccactccaggccattcca
ctcctctcaactccattccactccaatccactccattcctttccactcctctccattcca
ttccactccatccattcctctccaatccatatcactccactccactgcattccactctac
tccactccaatccactccactccatcccattccactGCTTTCCTTCGACACGATCTCCCT
CTGTCACACAGGCTGTAACGCAGTGGCACAATCTCAGCCCACATTCCGTTCTGTTGcatt
ccattccattccactccactccactccagtccactacattccattacatccTATTCAATT
TCAAtccattccactcctctgaactccactgcactccattccactccattcctttccagt
ccactccactcctctccactccattgcattccattccattccatttcactgcactccacc
caactccactcaattaaactccactccactcctccattC
>509-0_73972017_73972876_chrom_12_.fa_joint
aaagaaagaaaggaagaaaggaaggaaggaaggaaggaagggaaggaagggaaggaaagg
aaggaagagaaaggaaggaaaggaaggaaagaaaggaaataaggaagaaagaaagtccgg
aagaagaagaaaCCTCTTGGGCATGTCCTGCTGGTTTCTTATT
>51221-0_184526682_184527262_chrom_04_.fa_joint
CCAACTGGGTGTCCTACAATTCAATTGCATTCTGACGCTCACTTCAGTAGTTAGTGTCAG
ATTCCACAGATTTAAGGACTCAGCCCCACCAGACTGCCCCCATTTCAAATAGCAGCCTCA
AGTCCCAGCCACATGTACTTCTGACCAACCAGCTGTAACTCAGGGATTCCCAGG
>5138-0_58406001_58407302_chrom_16_.fa_joint
aaaaaaaGCCAATACCAAAAGATAATACACTGCATATTTTAATTTATATAACATTTCTGA
AAAGACAAAATTTCGGAAATGGAGAATAGATTGGTGGTTTCCAGGGGGTTCAGGATGGGG
GAAGGGACAGGGAAAAGCTGGGTATGGTT
>514-0_34882152_34883710_chrom_19_.fa_ASN
CTGGCCCTGGTATGAGGATCTGGGTCCGTCAATATCTGAGGAGGTAGGAATCCGGCCCTC
GTATGCGGATGCGGGTCTCTCCATCTCTGAGGGGTTGAATCTGGTACAGGTATGAGGATC
TG
>53-0_33868237_33869900_chrom_16_cluster
tggagtggagtagagtggactggaatggaatggaatggagtggagtgcaattgaatgaag
tggtgtggaagagagtggagagaaatataatggaatggaatggaactgaatggagagggg
tggagtggagTGCAGTGCaatgtaatgtaatgtaatggaatggaatggaaaggagtggag
tggagtgcaatggaatggagtgcaatggatgaagtggagtggagtgcagtggagtggaat
ggagtggaatgaactggaatggaatggagtggagtggaatggaatggagaggtgtgaagt
ggagtagagtggaatgaaatggaatgTAATAAAGTAGATTGgtgtggagtggaattgagt
ggagtgcagtgaaatggaatgcaacggaatggaatggagtggagttgagtggggtggagt
ggaaaggaatggagtggaatggagtggaatgaagtgcagtgaagtggagtggagccaaat
ggagtggaatggaatCGGATGTAATGGAATATagtggaggggagtgcagtggagtggaaa
ggaatggaaaggaacagaatggaatggaacggaatgaaatgTGTGCTGTAATCACGCCAC
TAAGCTACTGCCTGTGTGATAGAGGGAGATCCTGTCgagagaaaggagtataatgggatt
gagtggagtggagtggagtggaatggagtggagaggagtggagtgatgtggaatggtggg
gagtggagtttaatggattagagttgaggggaatgcaatggaatggagaggagtggaatg
ggatggagtggagtggaatggactggagcggggtgaaatggactggagtggaattgaatg
gaatggagtggagtggaatggaaaggaatggagtagaatggagtggagtggagtggagtg
caatggagtgtggtggaatgcaatggagtatagcggaatagaatggagtggagtggaatt
tactggaatggagtggaatggactggagtcaactggaatggagttgagtggagtggaatg
gagttgagtggagtggaatggaatg
>5301-0_12686001_12686401_chrom_05_.fa_joint
TTTGCCAAATATCTGGGCCATCGGTGGTTCAGTAAAGTTAATATATAATACTAACCATCA
CAGTATGTATTATTACTGTGATGTATTATAGTTATCACTATATACAATGTATTA
>5324-0_67863334_67863648_chrom_14_.fa_joint
GAACTGCAGGCTGACAGCATGGGTTCAGGAAGCTGGCTGAACTCTGTTCTTCCACAGTGG
TGATGAGCTCACTGCCAAGCTACTACTACTGGAGGAGCAGCTCCGTGgtgtgtgtgtgtg
tTTTT
>534-0_6137031_6137331_chrom_X_.fa_joint
CAGTCTCTTTATGTTCTTGGGTCCCTCTCTTCCTGCAGACTTCCTTGAATTCAAATTTAA
TGTGCGCTACTCATTCACATTGCACCTACTGAAAAGCATTGACAATTCCAGGTGACGACA
GGAGCAAAAGGGAATGAATGCTAG
>552-0_14424565_14425450_chrom_19_.fa_ASN
GAGTGTGCGAGGCtgtggggctgtgtgaggatgagtgtgagcgtatggggtgtgaatgtg
aaactgtgtgtgtgagaccatgtatgagcatgcgtgtgactgtgtgagtgtgaCAGAGCA
TAAAGATCGGAAGAGCGTCGTGTAGGG
>556-0_30814001_30814696_chrom_12_.fa_joint
TGAGTTCAGTTAATCATATCTGCGCAGATATGATTAACTGAACTCAAGTtaatataaagg
gatatactatatactttataatattatataaatataatatatatttataatataatatac
tttataatGTTA
>559-0_2780097_2781953_chrom_09_.fa_CEU
CTGTAAATACCTATGCTGATAGCAATACGCTTTTAGCATCATCCATAATTTTGGTATGTT
ATGAAAACCCGAGAGGTTTATGATACCAAATAGCATGCCTATGAAAAGTGAACCTCAAGT
TGCCAATCTTTCTGC
>56-0_10820086_10820630_chrom_21_.fa_joint
TTCCATTCCATTCCGTTTGATTCCATTGCACTCCTttcctctctattccattcgagtaca
ttccattctattccattcgaatccattgcattccatttcattccatttgagccaattcaa
ttccatttcattccattcctttggagtccattccattccattggtgtgcattcctttcca
tccattcgagtccattccatttcaccccattccattcGTGTCCTGTCTGTCCCAACCCTT
TCCATTTGCGTCCATTTAATTGTATTCCATTCCATTTGGGTACATTCC
>56-0_27736150_27737915_chrom_19_.fa_CEU
CTTTTCATAGAGCAGTAGGGAAACACTCTGTTTGAAAAGTCTGCATGTGGATATTTGGAC
CGCCATGAGGCGTTCTTTGGAAATGGTATTTCTTCATTTAAGGCTACACAGAAGAATTCT
CAGTAAC
>565-0_22466028_22466999_chrom_03_.fa_ASN
ACCCAAATGCACATGAGATTGCTCTTGAGGTGGTTTGCTGAGATTACAGAAGCCATTAGA
AGGGGATGGGTTTTTTCTTAGTCTGTGGTCTTGAGAATGTACTTCAGCCTCCTTTGTTCC
TTTTGGCTAAATCATCAGATACATTACCTTCTAACAGTAATTTAGAATACACAATGAGGA
ATTTTGCATGAAACAAATACAGGTAAGGGTGGCTGGCTTCTTCTCTCAGTTCTGTTTATT
TCACCTTTTGCATAGCTTTGCTTTTTCTGTAA
>5668-0_2854487_2855556_chrom_01_.fa_joint
TCCATTATGAGAAATATTcacagacacacatgcacacacagagaagcattcatgcatgta
cacacacacccgtgcaaggatgtacacacacacccatgcacacacaaacaTGTGGACTTG
CGTGTGTGCACACAGATCGGAAGAGCGGTTCAGCA
>5685-0_38886019_38887019_chrom_10_.fa_YRI
TGGATTCATGCAATGGAATCGAATGGAAACTTCATCACATGGAAGTAAATGGAATCATCA
TATGGAATCAAATGCAATAATCATCGAACGCAATTATCAAATGGAATAGAATGGTAT
>5694-0_74063088_74063956_chrom_08_.fa_ASN
TCCTTCCTTCCTTCGTTTTCTCCTTCCTTCCTGGTATATAATGATTCTAcctccattttt
tcctccctccctccctcctttttccctcctttcctttcctttctccttccttccttcctt
cgttttctccttc
>576-0_13140126_13141978_chrom_Y_.fa_ASN
GAGTGCGGTAGCACAATAACACCTCACGTttcatttcattattgcattcaatttcattcc
attccattccattcaactccactccactccattcctttccattctactccatttcactcc
actccactcaactccatcccattcctttccaccccactccactccactccattccat
>5792-0_159190498_159191402_chrom_02_.fa_joint
GTAACAATTATGCTAGATTTTAAAAAATATTTATGCCATTGTATTTATTTAAACTCTTTA
TGAGTTTCACTGAAAATAATAGTCTTTGAATGGCCTTCTCTACTTCAAGattatttattt
ttatttttatctcattcttttatgattttctttcttcATATCTT
>591-0_13866030_13867462_chrom_Y_cluster
cattccattccattcgatatctttccattacactcccttccattccattccattcgatct
cattccattgtgttcaattccattcgagtcctttccattcgagtctttcctttcgattcc
tttcctttcgattcctttccattccattccattcaatgtcattccattcgattctattcc
attggactctcttctgttccattccattccatccgattccttcaattttattcctttaaa
ttccattccattcaattccattccatttgtttccattccatttgagaccattccactcca
atctattccattcgagtccattccattccagtcccttccattcgagttcattccattcca
tttgacatctttccattacactcccttccattccattccattcgatgccattccattcta
ttctattgcattcgagtccattccattcaagttcattagattccattccattgcattcta
tccaatgccattccattcgactccatttcattccattccgttccatctgattccattaca
ttatattcctttccattctattcctttccattcaattcattttctttgctttcaagtcca
ttccactccagtccattccattcaagtctacttctttccagtccattccattcgagtccT
TTTCATTCCAGACCATTCCATTGGAGTCATTTCCACTCCTTTCCATCCCATTCGATATCT
ttccattacgctccattctattctattccttttgattccattcaattccattccattcag
ttccattccgttcgactccatttcttgacgtccattcttttccattccattccattccat
tgcgttcgattccaattcgttcgattctattttgttccaGTCCTTTCCAATCAACtccat
tgaattgcagtgcattccatttgattccattccattcgattccattccactcgattccac
tctgttccattccat
>5926-0_54165133_54165532_chrom_08_.fa_joint
AAAATGTATAGCACAAACACAATTGTATCTTTGATGCATGGAATCATAGATAAATAGACA
AATAGGTAATAGATAAAAAGATAGACGGATAATTTTGAACTTCCCACTTATTTCCTTTTG
ACATACTATTTTTACTTTCTTTTTAACACTGATACCACTCAGTTTTTGTTAGTCTCAAGT
AAACTATTTGCTGGGTTTGTTTGGGGGCAGCATGGGATCACTGTGGCAGGAAAGGAGCTC
CCAGACATGCGGGGAAGACTGTCTGCCATCTTCCTTATGAAGAGGGCACCCTTAGACA
>5938-0_53188206_53188984_chrom_08_.fa_ASN
tgtgtggtgtgcatgtggtttgtgtgtgtgtgtggtatgtatagggtgtgtgtatgtggt
gtgtgtttggtgtgtgtggtgtgtAGTTTGCCTACCAAACATACCACATACACACACCC
>597-0_110808013_110808704_chrom_03_.fa_ASN
gtgtgtgtgtgtgtgtgtgtATGTATATGTTTATACACGGAAGAAGTGTTTATATACATA
CACACACATATATGTAAttttttttCCTTTAGATATGACTTTGACTGCATCC
>6-0_44535494_44535999_chrom_22_.fa_joint
TAGGCCTTTACCTGGGCCAGCGAGGGCCCAGCTTCTGGCTGGCTCTGTTCCCTCATCCTC
CACTTTCTGGCTGGCCCTGTCCCTCATCCCCCATTGTGCTGCTTGTGA
>6016-0_20704853_20705617_chrom_08_.fa_joint
gtgtgtgtgtgtgtgtgtgtACTCTGCATCGTTAATATGGACAGTTTGATTTGGGTCAAT
ATAATAAGATTACTATGATTATTAAATGAGATAATTAATGTAAAGTAGCCTTTACAACAC
AGTGGTAGCAAGCAGAAATTGAAGTCATGTTACTTTTCTTCCTTACTTTGTCTTCATACG
CACTTAAGATATGTCTCTTGCTTAGATGAACTGGTGACTACTGAGTGAAAATGAACTAG
>6087-0_29518002_29518569_chrom_08_.fa_joint
TACAGAAAACATCAGATTATCACCTATTcacacacatacatacacatacacacatataca
cacacacccatacacacccatacacacacaaacatatacatacacatatacacatacata
cacat
>614-0_112087014_112087963_chrom_13_.fa_joint
TGGATGGATGGATGTGTGAGCAGGTGCATGGATGAGTGGATGAGTAGACggatagatgga
tgagtgggtaggtgggtggatgtatggatgtatggatgggtggatgaatggatgcgtggg
tgagtgggtggctgtgtagatgaatggatgagtggtgagtgggtgggtgggtgagtggat
gtgtggatggatgggtgagtgggaagatgaatggatggatggatagatgaatggatggat
gggtgggtgagtgggtggctgtgtagatgaatggatgggt
>6141-0_16408163_16409238_chrom_03_.fa_joint
TCTTTACCCAGAATTaaaaaaaaCAGCAAGCTAATTGTAAGAGGAACCTATTTCTAATGA
GATAATTAATGTCCTTACAAATAAATCTGGCAGAGCTAGAAGCATATCTTTAAGTTGTTT
GCCATCTGGAAAGCCACCAGTCAAGACTCTTAAATATAAATTTATACTCCTGAATTTTTT
CCAGAGTCATAAAACTC
>6190-0_160928066_160928664_chrom_06_.fa_joint
TAAAAACAATATTACAAGTCGTTATTAAGAATAGAAGTACAATGTTTCTCGTCTTCTTTA
ACACCTGTGATGCAGGTGTTTGATAAGAATTCTACCTAATGGCTGCATTGCTCCTTGCCA
CCACTCCAGGAAGGTTTTATAGCACTCAGGCTCCTCAGGACACCTGGCAGAGCTTTGGCA
GCTCTATTCCAAGCCTAGAGATTTC
>627-0_46499373_46499945_chrom_22_.fa_joint
TGTGAGGCTGCTCCCCTCTCCACCTTCCACAGCACCCACCCCACAGCGGGGACGCCGGGG
ACCTGCTCCAGGGATGTGAGGCTGCTCCCCCCTCCACCTTCCAC
>629-0_49105272_49105998_chrom_14_.fa_joint
AGGAAGAATATGATCTCATTTTGGTaaaaaaaaaTTTGTCTATAGATAGATGTGTGCata
tttatatatacataatatataAACAGAAGGGAATATGTACAATAAGGTATTCAGAATGGA
AATCATCTTAGGTAATATAATCTTAATGCTTTAATATTTGGTGAAAAATTATTATTTTCA
AATAATAATGTAACAATGTAACATTATTACAATGTAATAATCTAACATTGTAAAATAATA
TTCTAATAATTTTGGCCCGGTTCAG
>6290-0_80884118_80884891_chrom_07_.fa_ASN
ttttttttttttCCGGCTAACCAAAATCTCTAATTATTCCTCAGTGAATGAGGAAGAAGA
GTCTGGGttttttttGTTCTCAAGTATCAGTACTTGATTATCCCTAAATAATTGCAATGT
CTCTAAAA
>6308-0_137438687_137439891_chrom_03_.fa_joint
ACAAATCAATAGATAGTATCTTACACTACATTCAAAGCaataacaatataagtgtatcat
ataagtataatattatgttatatcatataagtaataCAGAGAAAAATACTAGAATGGGAA
GCCAAAGGCCAATATCTTTGATGAACATTGAT
>634-0_31047393_31047999_chrom_19_.fa_joint
aaaaaaaaaaaaaGAAATATATATATACCTTTCTCCACCCCTGGTAATGACTTAAGATTG
GGAGGGAGGAAGAGAGTATTGAGAGAAGAGTGTTGTCGGAACAGACACCCACATCACTGA
GGAAATATAAACTCTCCAATCAGACCCAGGCACCGCCATCTGAAATAGGAACAGTGTGAG
CCCATCCATGTCTTAAGTGGGTGCAGATACCCTGGGTCTAAGCACTGGTGTCTACCTTTT
TAGACTGCTGAATCAAAGCGCTGGTTGAAACTGACAACTATCTAGACACAGGCTACATCT
TACCTGCTCAAGGCATCAGGttttttcttttttttttttt
>643-0_152112085_152112979_chrom_07_.fa_YRI
GAAATTCTTAGAGCAAATGTCTTAAAGTATGTCATACAACAAGCTTAAATTAATAATACA
AAACAGTTAGAATACCCCCACCCCAATAAACTATGGACAAAATACGACTGGACAATTCAC
AAGAAACACAAATAATAAAATTCA
>645-0_133223555_133223999_chrom_11_.fa_ASN
catcaccatcaccaccatcatcaccactagcactatcaacatcaccaccaccacactacc
atcaccatcaccactcccactgccatcaccaccggcatcggcatcaccatcacaattatc
accacccaatcaccacaaccaccagcatcatcgtcaccccggccatcaccatcaccacca
gcatcattacgtcatcaccaccaccaccatcaaccGGTTGGTGAATGGCAAGATCGGAAG
AGCGGTT
>66-0_143560078_143560900_chrom_03_.fa_ASN
CAGCCTGGGCGACAGAGTGACTCTCAGTCTCaaaaaaaaaaaagaagactctgtatcaaa
aaagaaaaataaagaaaaaagaaaaaaaaagaaaaGAGCCTCT
>669-0_133224001_133224106_chrom_11_.fa_YRI
atcaccatcaccaccatcatcaccactagcactatcaacatcaccaccaccacactacca
tcaccatcaccactcccactgccatcaccaccggcatcggcatcaccatcacaattatca
ccacccaatcaccacaaccaccagcatcatcgtcaccccggccatcaccatcaccaccag
catcattacgtcatcaccaccaccaccatcaaccGGTTGGTGAAAGATCGGAAGAGCGTC
GT
>6817-0_13822257_13823300_chrom_Y_.fa_ASN
ATCGAATGGAACGGAATGGAAGGGAACGTAGCGTAATGTAATGGAATGGAATGGACTACA
AAGGAATGGAGTCGAATGTAATGGAGTCGAACGGAATGAAATCAATTGGAATGGAATCGA
ATGGA
>6818-0_11094446_11095742_chrom_02_.fa_joint
AAATAAATAAATATATCACAAAAGAAACTCATCATGTTTAAGAAAGTTTATGGATTTTTG
TTGGGCCACCTTCAAAGCTGTCCTGGACCACGTGAAGCCCACAGGCCACGGGTTGGACTA
GCTTGATCTCAACTATATCAGGAAGTGAAGGGACACTAGAACAGAAGGCAGGAGTTGAGA
CAGGGGAGGTGCCGGGAAAGGGAGTGTCATCAAGACAGTCCCCACACTGGGTGGCAGGAC
CCTAACAGATCGGAAGA
>683-0_53558656_53559740_chrom_20_.fa_joint
GTCTATTTCCATGAATATAGACCTATATTAATGACTGTATACCAGTCATTACATTCATTG
AAAAAATTATTTTAACCAATGATTTATTGATAGATTTATTTATCTTTTGAACAACAATAC
AATGAAAATTTCTATATGTGCATTTTTGGG
>684-0_42530591_42531929_chrom_10_.fa_CEU
AACTCTGTGTGTTGAATACACACAGCACAAAGATTTACTGAGAATTATTCTGTCCAGCAG
TATATGAAAAAATTCCGCTTCCAACGAAGACCTCAAAGGGGTCCAAGTATTCAGTAGCAG
ACATTACAGAGAGAGTCTTTCCAAACTGATCTATGAAAAGAAAGG
>685-0_61978209_61979949_chrom_07_.fa_joint
CATTTAACTCTCAGAGTTCATCCTTCCTTTTGATAGAAGATTGTTAAAATATTCTTTTTG
TAAATTTCCAAGTGAATATTTAAGAGCGGTTTCAGGCCTATTTAGAAG
>6916-0_223521078_223521524_chrom_01_.fa_ASN
TAAGTAAATAAAGGTTTACATGAATTTAGGGAGAACAAGATTCATAGGCAGTAAGAATAA
TACAAGCATATTGGCTAGCATTCATTGAGCTTGTGTTCTG
>7-0_42815372_42815760_chrom_10_cluster
gaatggaatggaatggaatggaatggaatggaatggatttgaattgaatggaatggaaag
gactcgaatggaatggaatggaatggactccaatgtagtgcaatggaatTGAAAGGACAC
GAAAGGAATGGAATACAGCTGAATAGTatggattcgaatgaaaaggaatggaatggagtg
gaatggaatggaatggaatggaatggaatggaatggaatggaat
>7011-0_57058121_57059960_chrom_12_.fa_joint
ATTTGGGGGCCTGTTCCCAACAATGATGAACAACATGGGTGGTGAGGAGGATGTGGATTT
ACCAGAAATCAATGGAGCAGATGCTGATTTAAAAGACAGTGATGGAAAAAATGCCAGATC
TGGAGTAAGG
>707-0_14332006_14332543_chrom_12_.fa_ASN
tatactatatatagtatatactatatgtgcatatactacatacgtacatatatgtacata
catgtacatattacatacgtacatgtacgtacatattgcgtgcgtgcatgtatgtacata
catgTGCATATTACATAAGATCGGAAGAGCGTC
>71-0_25226304_25227102_chrom_22_.fa_YRI
GGAGAGGTTACCAGAAGGGGGCTAAGTGTATGGAGAGGGTCCCCAAACAAGAGCTGTGGC
TGCCAAGTCTCTTCCTTCCTTAAGGAAGCTTGAGGTAGCTGGTTTTATATCCACTCCCAC
CTTCCTTTTTTCATTGTTGTTTCACTCTCCCTCTCTGCTTTTCCTTTCGCTT
>7118-0_50950439_50951255_chrom_10_.fa_joint
acacaaataccacacacaccacatacacacaccccccattcaccacacaccacatacaca
ccattcacactacacatacactccacacacacaccacatacacaccatacacaccacaca
tatctccacacacacaccacatacatacacatcccatccacacacaccacacacccacac
acacacactccaaactccacacacatactccaaacaccacacaaatacacctacacacac
atcacacacccacaccacacccacaccacacaaacatgccacacacataccccacaccat
acacacacacacaccaaatacaccacacatacaacaaacacaccacacacacgcaccaca
cgcaactcgcccacactcaccacacaccccccacacacacaTGATCCTGAGAACCACACC
CGCGCTTACACCCACGCTTA
>714-0_13141084_13141162_chrom_Y_.fa_YRI
AATGGAATGGAAATGAATAGAATGGAATTCAGTCAACCCGACtggagtggaatggattgg
aatggaatggaatggattagaatggaattagatgaacccaagtggactggaatggaatga
atagaatggaatggtgtggaatggaatggaatagagtggaatagaatcaacccgagtgga
atgCAAAGGAAATTAAA
>722-0_130644832_130645316_chrom_09_.fa_CEU
agggaagggaagaaaggaagggaagagaagaagggaagaaaagaagggaagggaagggaa
gggaaaaaaaTTCCAAGGCTAGATCGGAAGAGCGGTTCAGC
>72975-0_14481484_14481889_chrom_Y_.fa_joint
GTCTCTCTCTTTGACTCTGTCCATGTTCCAGGACGCTGGAGGACAGAGTCCTCTTTTCTG
ACAGGCTGGCCTCTCCATTAAGATTAGTTtctccctctctctttctgtctctctctct
>7501-0_9068081_9068576_chrom_11_.fa_joint
TTCTTATCTGTCACAAGCATAACAGTAAGTCTCATGTCTGCATTATCTCAATTAATCCTA
ACAGTAACCTTCCCAGGTAGGTATTATTACCTATATTTAACAGCTGAAGCTTAGAGTGTT
AAATTCTCTTGCTCAAGATCACACTGATGTTCTGATTCCAAAGCC
>7589-0_18414954_18415949_chrom_21_.fa_joint
AAAGAGAGAACTAAGGGcaatttgattacaaatttattacaaaatttattacaatttgat
tacaaattgtaataaatttaTGGATCAAATTGCCCTTAGTTCTCTCTTT
>7609-0_59887440_59887997_chrom_11_.fa_joint
ACAATAAGAATCTAGATGTTTTCTATTAAGTTTAGCATTAAAAGATTTGTAAAAGTGTAA
TGTGATGCCACACATGTAGGATTTTTTCTTTCTGTTTTGTTTAGAAAACTTATTATATGT
TAT
>77-0_27738018_27739921_chrom_19_.fa_ASN
TTTCTGAGAATGATTTTCTCTCGTTCTAATACGAAGATATATCCTTTTCTATCACTGTCT
TCGAAGCGTTTGAAATCGGCACTAGCATATTCCAAAAACAGACTGTTTCG
>7773-0_9234005_9234720_chrom_16_.fa_joint
TGAGCTGCCGTGCCCAGCTGCTTGATCTTTTCTTTTTTCCAGAACTCATCCCTAGAGTTT
TCATTGGGACTAAGGGACAGTTATTATAACATGATGCTAGATAAGCTAATAATAAAAAGC
TAGCTTTTACTGAGTGTTTACAATATGTCATGACTGCAATAGGCAAGTTGCACACAGTAT
CTCATTTAATCTTCTGGAGAAAGCTATTAGTGCATTATTAGGATTAAGTTCAACTACAGG
TCACAGAGACCCAAAATGACAGTGGCCTAAATAAAACATAAAAAAGATTCTATGAGCTGG
GTGCAGTGGCTCA
>779-0_25290070_25290510_chrom_17_.fa_CEU
GGCTTTTTGTCCCCGCCACCGCAGCTTTCTGCCCCCGCCACTGCCGCTTTTTGCAGCCAT
GGCTTTTTGCCCCCGCCGCTGCGACTTTTTCCCAGGCCACCGCGTCTTTTTGCCCCCGCC
GCTGCGGCTTTCTGCGCCCACC
>78-0_49156430_49157755_chrom_04_.fa_YRI
gaatgcaatggaatggaatggaatgtaacggaacagaattgaaaggaatggaatggaatg
aaaccgaatggaatggaatggaatggattggaagggaatgcaatggaatggaatcaaccc
gaatggaatggagtggaatggaatggagtggaagggaatggaatggaatggaattgaatg
gaatggaatctacccgaatggaatggaattgcatggaatggaatggaatggaattgtatg
gaatcaacccgagttgattggtatggaatggaaatgaatgaaacggaattgaatggaata
aaatgtaatggaatggaatggaatcaacacgagtgaaatggaatggaatgctatcaaccc
gagtggaatgtaatgaaatggaatggaaggaaatggaatggaatggaatcaacccgagtg
gaaaggagtaaaatggaatggaatgCAATCAAACCGAGTGGAATGGAATGGAA
>7829-0_93904495_93905480_chrom_07_.fa_joint
GTATATTCGGTGAACCCTAAAATGAATTTCACCCTTATGAAATGGGTGAATATTTCATAT
GAAATATGAAAGGGTAAAATATTTCACCCTTATGAAATGTC
>785-0_86128556_86129621_chrom_16_.fa_ASN
cacatagacacacagaagcatgcatacacatccatgcacatgggaacacacacgtataca
tgtaaacatgcacacagccactcacaaacatgtacacaGGCATGAACATTATGCATGCTT
CTGTGTGTCTATGTG
>7920-0_194974003_194974760_chrom_02_.fa_joint
atatatatatatatatatgtgtgtgtgtgtacacatatatatgtgtgcacacatatatat
acacacacatatatgtgtacacacatatatacacacatatatatGCTAGCCTGAGATCGG
AAGAGCGTCGTGTAG
>8-0_46454476_46455048_chrom_16_cluster
TACTCCATTCGATGCCATTGCATTCAATACTAAtccatttgactccattccattccattt
ctttccattccgttccatcccattatattccaatctattcctttccatttcactccattc
catcccatgcttttccattcattccggtccattcctctccagtccattccatttcagtcc
gttccattccagtccattccattccattccatgaccttccattggatatctttccattac
actccattccattctattcctttcaattccaatcaattccattccatttgattctattcc
aatcgattcccttccattcgattccattcaatgattccatttgattccTTTTGATGATTA
TT
>8-0_67631444_67631894_chrom_07_cluster
ACAGATTTTGAACAAATATTTTATTTCACTGTCGGTAGCTTTCTGTCTTGAATTAACTAC
TGTTATCTTCTCTTGCTATCCATCCTATACTTTAAAAAGTTCCACTGAGATATTCATGGG
AAGATGTTCCTCCCAGTCCCTTCTGGAGAACTGTCCAACCACACAGTACTAATTTCATGC
AACTTAAATGGCCCAGACATTTAGCTTACC
>802-0_13448172_13449707_chrom_Y_cluster
ATTCCTCtccaccccactccattccatttcatttcattccattccaatccagtacattgc
attccattccattagactccattctattccactgcattccattgcattccattaaatgcc
attccactgcatttcattccattccactctactccattctattccattccacactactcc
actGCACTCCAAAGCTttccattctattcctctccattccattccattcaactccagtcc
attcctctccactccattgcattccacacaactgcattccattccacaccattccattcc
actccatttgtttccagtccactccattccgttccactccacttccttccactcctttcc
attccactcctttccatttcagtccactctactccaccccaccccattccattccattgc
gttccattcatttccattccattccactccattacaatggattacattccattccactcc
actccactccattccaATGCATTAGATAACATTCCATTCCACTCAAAtccataccattct
atagttttcaattccattgctctccattccattcccttccattccattccgttccactat
attcttctccactccagtccCCTCGtcatcattcctttccattccatttcattccattct
actccactccattcaattctgtaacattccattacatatcattccattctaatccattcc
attccattccattccattcca
>81-0_18878348_18879949_chrom_22_cluster
atatgattcctaatatatatggtatacaatatatattttatgatatgtattctatatgtt
ttatattctgttatatataactatttgaaattatatataactgtataatattttatgtaa
atatgtaatataatatatataactatataatatattatatataactatatattatgttat
atatacttttataacataatttacataaaatatcataatataatatatattatattattt
catattacataatatatattacatatcacccaatataactaacatacataatattataat
atagattatattatgttatattaaatatcatatatatcatgtatcatatattctataata
tatattacacattatataatatgtatgttgtctattatgtgatatatataactatatata
taattatatttttatacatataACTAGATAAACATGTAATTCTACATATTTTCATTTATA
ATATGTAGAATTATATAATCATATA
>815-0_63326576_63327054_chrom_11_.fa_joint
GAAACTGACATTGCAACAGGCTTTCTCTAAGCTGGGCTGCTTCTAGCAGGGTCCATTGTA
GACTCCTGGGTCCATCAGGCCCTCCCTGAGGGTTCTGGGTGTTGTCACTTGGCCACTGTT
TCA
>8249-0_21244251_21245187_chrom_08_.fa_joint
tcttctattctctctatctctctctctctctgtcagtcttgctcgcttactctcagactt
gctcgctcactctctcttctcttctGACCTATGTTGACATTTCCAGCAGATCGGAAGA
>827-0_39118171_39119068_chrom_10_cluster
CATCgaatggaatggaaaggaatggacctgaatggaatggactcgaatagaatggaaatg
aatggaatggaatcaatggaagtgaatggaatggaatggaatggaatggaacagaaagga
atagaatgagatggaatctgttggaacagaatggaatcgaatgGAGTAGAATGAAATAGA
ATCGATTGGAAGGTCATCGAATGGACTGGAATGTAATGAACTCGAATAGAATTGACTGAG
AAAAAATGGAATCGAACGGATtggaattgaagggaacggaatggaatggaatggacctaa
atataatggactcgaatggaatggacccaaatagaatggacTCAAAGGAATGGTTTCAAA
TGGAATTTCTTCGAACAGATtggaattgaatggaataccaaagtatagaatggaatcgaa
tagaatggacgggaatggaatggaCTCGATtggaatggactggagtgaaatggactccaa
aggaatggaaactaatggaatgaaatggaatggaatttaatggaaagaaatagaatggaa
tggaatcagatggaactgaatggaatggaatggagtcgaatg
>829-0_138382469_138383407_chrom_07_.fa_joint
CCCTACACGACGCTCTTCCGATCTATCTCGATTTCACCATGACTACTGGctttcttcctt
ccccctcccttcttttcccctccttctttccctccattctttccttcctcctcttgcttc
>83-0_21816772_21817157_chrom_13_.fa_joint
TCAAATAAATAACCTAACAATACATCtttttttttCATAATAAAATCAGTCTTTATGTCA
CAAAGTTTTGAGACAGTTTGTTACATGGAAATAGCCAGAAAACAGCCCTACACTATGATT
GGCACGGGGCCCACCCACTGTTCTCCAGTCCCCATGGCTTCTCC
>832-0_55486997_55487856_chrom_20_.fa_joint
ACGGGGCTCCCAGGAAcaggggtgtgagggcagcaggggcgggcagcaggggcagacggc
acgagggcagcaAGGACGTGGTCTCAGCTGAGGCACCAATGAGAAGCTTTG
>850-0_11580636_11581993_chrom_11_.fa_joint
CATATCTCTTTCTATTCCACCTCCTcccatcatatctcattctattccacgccatcccat
catatcccattctattccaccccatcccaCCATATCTCTTTCTATTCCACCCCCTCCCAT
CATATCTCATTC
>852-0_121479527_121479997_chrom_09_.fa_joint
ACACGACGCTCTTCCGATCTAAAAATCCTGAACATTTACTGGactaactatatataaggg
tactaactatactatactaactatactatactacctaaatataactatactaacATTCAG
TTCAGTTACAA
>858-0_114432797_114433280_chrom_11_.fa_ASN
TGGGAAGAAAAACAACCTCACACGATTAAACACAGCACACATGCAAGGCAATTGGCACTC
AAGATGCTCAAAGCATATATTGGGTCTCCTACTAGAGGAACATTGtttttttCAATTAAG
TAGAGATAAGATCGGAAGAGCGGTT
>858-0_58484356_58485353_chrom_X_.fa_ASN
TCCTTTTCCACCATACGCGATGTATCGCTCCAAATATCCATCTTTAAGCCACTCAAAAAT
ACCTGTCTGCAGACTCTACCAAAAGACTGTTTCCAAACTGGC
>86-0_10822762_10823999_chrom_11_.fa_joint
ATTTAACAATTTGTTGCCTTAAACTCCAATTATTACTTAACCTGGCTTTTCATAAGCTTG
CCTCCCATCTCTCCAAAACTGCGATTGTGTGGGAGGCATG
>862-0_61786831_61787617_chrom_07_.fa_CEU
TTCGATTCCATTTGTTGATGATACCATTTGATATCCTTTTGAATATTCCATTTGATTCAA
TTCGAGGCTTCCATACGATTGCATCCAATTATGATTCTATTCGAGTCCA
>8738-0_81059472_81059999_chrom_17_.fa_joint
TCATTTCTAACCTTCAGTATCGGCCACAGCAGCGTTTGAGGTGGAATTCTACATTTTTAT
GGTTTCTCAGTAAAGCAATGCTTCCTGCCCTTGCTTTGGGCTGAGCCCCTGGGGTTTCAG
GGCGTCTGGGGCCTGTGTTGGGACTGGGCAGGGGTCCACACTATCTTCATCTGAAGTGTT
CTCGCCAGTGGACGTCAGCCTGACCTCCCATCCCTCCTGCCGCCCTGCCACCAAGCTCCT
TCCCTCTGCAGCTGGGGCCACTCCCCCTTCCTACTGCCCTGAAGCTCTTCCTGCTGGACA
GGCACCAGGCCATGGTGGGGAGTGTCCCTGGACGAGGTATCCCAGATGCACCCCAGTCGT
GGCTGCATCTGGGCCCTCCCTGGAAGTTGCCCATTCTCTGTCCTCGGTGTCCTCCGCCCT
CAGCAAACACCACAGGACTCTCCCAGACAGCAACCCACGTGCAGCAGCCATGACCGGCAC
TTCCCAGCACTGCCGGGCCACTGCCTGGAGTACACACCTGGCCCCAAGGGGCTGTTCCGT
GGCAAGGAGCACGCCCTGGGAGGCGCCAGCCGTTGGGAAATCAGACAGAGTCTGCT
>89-0_400317_401606_chrom_09_.fa_joint
ccatcaccaccacctccaccatcaccaccacctccaccaccaccgtcaccaccttctcca
ccaccaccatcttcaccaccaccaccaTCGCCCTGCCCACCTCTAGCAATATTATCACCT
TTCCTATCACCTCCAATATCACTacctcctccaccatcaccaccattagcttcaccatga
ccacctccttcacctccaccatcacttcttccacca
>893-0_48530838_48531042_chrom_X_.fa_ASN
aaaaaaaaaaaaaaaGAAACAACATCCTTCAAGAGAGAAAAAGACTATTGAAATAGCCTG
TTTGTTTTGTTTTGGTTAGAGATGGAGTCTCCCTCTGTTG
>895-0_42364705_42365395_chrom_10_.fa_ASN
gaatggaatggaatggaattgaatggaaaggactggaatggaacagataggaattgaatC
AACCCCTGtggaatggaatggaatggaggggaatcgaatggaatggaatcgaatttaatg
gaatggagtggaatagaaaggaattgaatCAACCCAAGTGGGATGGAATTGAAAGGAATG
GAATGGAGTAGAATAGAACGGAATTGAATCAACC
>9-0_97442553_97442585_chrom_02_cluster
TAACTTGTTTTAAGAAGCGCAGCCTAATAACGTGTGGGCTTGGGATTCAGTTCTTGAAAC
AAAACTCTGAGCCTTCAATGACCTTTCGGTCTATGTAAAAGCACTCCTGTCTTCCTGGCA
GCAGTTGCACATCACAATGTGGATTGTGCCCTCACCCAGCAATGTTTATGCCCTATCGCC
ATGGTGACGGAATTAGGGGTCTCCTGCTCTTCGTCCTAAGGACCACTGTCTGTGCTGTGT
CTTTCAAAGGTCAGAAGAGATTGAACCTTTGTGTTTTTATTTTCCCT
>9115-0_89392001_89392981_chrom_08_.fa_joint
GTCAATAACAGGAGGATACTTGCTGAtttttttCACACAAGTTCTGCTTTATATTATTaa
aaaaaaTTGACAGTGACATTTGACAATTCCACAAAACATGCAACAATTTAGAGATCGGAA
GA
>9128-0_231797436_231797998_chrom_02_.fa_joint
AAGTCAAGAGCACAGGAAGAGTGAagagcagagaggcaggccaggcagagagggcggagg
gaaggggggagctgggcggggcaggggacttcaggggcctgcaaggcggcaggcCTTCCA
GGTTCCAAAAAGTCAGTGGGCAGCCAGTGAGAGATGGGAGCTTGGCTAGGC
>9142-0_58980002_58981764_chrom_Y_.fa_ASN
TCCGTTCCATTCCATTCCATTCTATTACACTACATTCCATTCCACTGCAATCCATTCTAC
TCTACTCCAGTGCACTCCActccattcttttccattccttgacattgcattatattccat
tccattcatctctctccattccactccactccaCTC
>9196-0_173886013_173887358_chrom_01_.fa_joint
TCTAATTAGATATTtctctctctctctccctctctcCATAAAGAAAACTATGAGAGAGGG
AATTACAGGTAGAGGGCTAGAAGTTTTTGGACATTAACTATTTCTATCTTCTGATTTAGT
TAACGAGAAACAAAAAATCCTGCAGACAAGTTTCTCCTCAGTCAGGTATTTCCTAAACAA
GTTTGAGGGTATGAACATACTCT
>921-0_42808516_42808798_chrom_10_.fa_YRI
TCCATGCcattcaattattttctactcaatttcattccattccatttgagtccattctat
tgcattccattttattcgagtccattccattccattccattcaagtccattcaattccat
tagattcccttccattagagtccattctattACATTCCATCCCCTTCCTTTCGATTCCAT
>926-0_245826001_245827077_chrom_01_.fa_joint
GAACCGCTCTTCCGATCTGGAGATCTGTTTATACCCAGGGCATGCgtgtgtgtgtgtata
tcactgggttatatatatattgggtgtgtgtgtgtgtgtgtgtATATAT
>93-0_38008540_38008630_chrom_12_.fa_YRI
AAGGAGACCCAAGGATTCTCACAAAGTTCCTTGAGATGTGTGCCTTAAACTCACAGACTT
CAAACTTTCTTTTGAGAGATCAGTGTTGGAACACGCTTTTTGTAGAA
>9441-0_133520034_133520957_chrom_10_.fa_CEU
CATGCGTGCATGCATGCAAACACACATGCAATCCCATTAACCTcacacatacacacacac
atgcacacaccactcatgcacaaatatacatacacatgcatgcacacacaatacac
>95-0_11186051_11187973_chrom_21_cluster
aatatatgtaatgtatattatatatttaatacgtatattaaccatataatatattctata
tatgaaatataatatatcttatatatgtcataaaatataacatatattatgtgtcatatt
gtataaatatagtgcttatctcttatcaattattatattacacataatatatataatata
agacgcaggatgtaaaacaatattatatatatgttatatgtattatatataggatactat
atattattatatacataatgtatatatatatTTGTGGGTGCCCTATTCCCCATCTGATAA
CTTGTTGTAAGAAGCGCAGCGTAATAATGTGTGGG
>950-0_3800772_3801409_chrom_03_.fa_YRI
GAAAAATAGTTTAAAGAAGCTTATACTGACCAACTTAAGGTAACTTGAGGATCAAAAAGA
GAAAAATAATTATGGCTAAATGGAACCAGTTTGAGTCTGTGAAAGACCATGATTCTATTC
TG
>9537-0_3502620_3502903_chrom_17_.fa_joint
GTGAGCCACCGTGCCCCACGTCATATTAACCATTTTTAACTGTACTGTTCACTGGCATTG
AACACGTTCACCTTATTGTACAGCCTTCAGCATCATCCATGCACAGAA
>9671-0_128264736_128265550_chrom_10_.fa_CEU
atatacatatatatgtatatatacatattatatatatTCCATTTTCTTTATCCATTCATT
CCTTGTTGGATGCCCAGGTTGATTCCATATCTTGGCTGTGGTGAATAGTGC
>9698-0_65461756_65461999_chrom_08_.fa_joint
CAGAGGGAGCAAAAGAATACAAGCATCTaaaaaaaaaaGAAACCAGTAAACCCTTGAATG
AGGAATCTAACTGTGCAAGTCCAGGGAAGATATAACCACAGAAAAGACTTGAGAGGCTCC
CAGAACCTCTAGCCAGGCTGACTGGTGAAAGTCTTCTCTTGTACGAGGCTGGTCTGTAAA
AGCTGGGAGAGGTGACAGTCTTTAAAAATGTGTGGATGCcaaaacaaagttacaaaaaac
atgaagaaatgaggaaatggcccaataaaaggaacaaaa
>97-0_70217221_70217980_chrom_11_.fa_CEU
AGAAGATAGAACACTCCACCCAACAATAGTAGAACACTccaaccaacagaatacagaaca
ctccaccaacaacagaatatagaacaccccaccaacaacagaaTACAGAACACGCCA
>9794-0_84271366_84271934_chrom_01_.fa_joint
ACTCCaaatgcttaaaaagaaaataaaaattcttttgtaaaaacaggatcatgtgaaaaa
caaaaaaGGCCTGTATTCACTGCAAAAGGCAGATCGGAAGAGCGGT
>980-0_56436821_56437544_chrom_01_.fa_ASN
TAATAATTCTAATACATTACTATATTAATAATTAAAGAACAAAATAACCCAGTTCTTTAT
AAAGCTTACATTCTAGCAGAGAGAGTCAGACCATAAATAACAATCATAATAAATAATTAA
GCTACATGATATGTTATAAAATAAG
>982-0_2781214_2781595_chrom_09_.fa_YRI
CAATTTCTGAGGCCTCTTTGGATACAAAGCAAAAAAGCAAATCATCTACATATTGAATCA
TGGTAGAATTTCTGGGAAATAGTAAGGTTTTAAAATCCTGATGTAAAACCTGAGAAGAGT
ATGAGGGAGCCTTAGTACATCTCTGAGGCATTCCTGTCTAAGT
>982-0_7860812_7861711_chrom_19_.fa_joint
ACCATAGCAATTACCGCAATCATAGCCTCCATACTGAATGAATCCCACTGTTTGTACGTT
AATTTATTTTAGCCTAGCAGTTACGTTATTAGAAGCAGTTACGTTATTAGAAGGGTGTTT
GTTAAAATAACTGGGCAGAATAAAGGCGGATTTAAGATATGAG
>9829-0_30277139_30277621_chrom_21_.fa_joint
AAAAAAGAGAGAGAAAAGTTATCAGAAAGTAGGGAAAACTTTTGCAAGAGTGCTTGGATA
AGATGGAAGTCAGCTGCTATCAGAGGCTAATATCCTAACTGGACTTCCATTGGCACATGT
CCTGtttttttCCCAGTGGGCAGTAGAATATATATTTCTTGGCTTTGCAAGAATACAAAA
ATATCCCATTCATTAACTTAGGTTTCATGCTTCAAATAAACAATTCCCCTGATTTCTAAG
ATAAGATACAGTTAGCTATGAATGCATATAGGCAGAATCTGGTGCATGTGTTTA
>99-0_100550171_100551102_chrom_07_cluster
GCAACTACAGGCACAGGTCAGACTACATTCACCAGTTCAACAGCCACATCCCCTGAGACC
AACACATTGACTCCTACCCCTGACATTTCCACAGGATCTTTCAAAACAGCAGTGAGTTCT
ACTCCCCCCATCACTTCTTCAGTCACTTCCACATATACAGTGACTTTTATGACAACTACC
GCCCCTCTGCCCACAGCCACTAATACATTACCATCATTCACCAGTAGCGTTTCATCTTCT
ATGACTGTCCCAAGTACAGAAGCGATCGCCAGTGATACCACAAACACCACCCCTCTATCT
ACCTTGGTGACCATATTCTCCAATTCTGACACCAGTTCTACACCTACATCTGAGACTACC
TACCCTACTTCTCTTACTAGTGCTCTCGCAGATTCCACGAACAGAATCACCTATTCCACC
AGTGTGACAGGTACACTGTCCACTGTGACCTCTCTCCGACCCACCTGTTCCTCTCTCCCC
ACCACAGTAACAGCCACAATTCCTACCACAAACTTGGTAACCAAGACCACCAAGACCACC
TCACACAGCACTCCCAGCTTCACTTCTGTGATCACCACCACCAAGACCACTTCACACAAT
CCTCCCAGCTTCACTTCTCGGATCAGCACCACCGAGA
>9968-0_33992419_33992947_chrom_16_.fa_joint
GTACCCTAGAACTTAAAGTATAATaaaaagaaaaacaagaaaagcaaaagaaaagTTCAA
TTCTGTGATAGGAATGCACATATCACAATGAACGTTCTCAGAATGGTTCTGTGTAGTTTT
>9999-0_42891284_42891693_chrom_10_.fa_ASN
CTGCTTCCTGCTATCAGGGGCAGTTTGGGGAAAACAGTACTCAGAGTCTCCTCAGAGGCC
CATCTAAGGGTCCCTAGCAGAAGGGGCCAGTGTCCGAGGCTCCAGCTACATGACCATTCA
ATGTTTGGTGGCTGAAGGTGAGAAGAGACACAGCGGAGAAGACACACAGTGGAGATGGTG
AAACCCCATCTC
